# Supplementary material for: QM/MM Study of Partial Dissociation of S2B for the E2 Intermediate of Nitrogenase
Source: Inorg Chem. 2022 Oct 28;61(45):18067–76. doi: 10.1021/acs.inorgchem.2c02488 (PMC9667496; doi:10.1021/acs.inorgchem.2c02488)
Supplement: Supplementary file 2 — ic2c02488_si_002.zip [file ic2c02488_si_002.zip]

Archive with 26 entries (26 files):
- B33_BS-235.xyz
- B35_BS-346.xyz
- B53_BS-247.xyz
- B55_BS-247.xyz
- C2_BS-147.xyz
- D26_BS-234.xyz
- H2F_BS-157.xyz
- H2S_BS-157.xyz
- H6M_BS-235.xyz
- H6S_BS-235.xyz
- N2332_BS-247.xyz
- N2335_BS-346.xyz
- N2352_BS-247.xyz
- N2353_BS-346.xyz
- N2532_BS-127.xyz
- N2535_BS-346.xyz
- N2552_BS-247.xyz
- N2553_BS-346.xyz
- N3252_BS-235.xyz
- N3253_BS-346.xyz
- N3552_BS-346.xyz
- N3553_BS-346.xyz
- T23_BS-235.xyz
- T25_BS-247.xyz
- T63_BS-247.xyz
- T65_BS-347.xyz
