# Supplementary material for: QM/MM Study of Partial Dissociation of S2B for the E2 Intermediate of Nitrogenase
Source: Inorg Chem. 2022 Oct 28;61(45):18067–76. doi: 10.1021/acs.inorgchem.2c02488 (PMC9667496; doi:10.1021/acs.inorgchem.2c02488)
Supplement: Supplementary file 2 — ic2c02488_si_002.zip [file ic2c02488_si_002.zip › B33_BS-235.xyz]

191
Energy = -17882.9429511973
H     4.4358541    0.2384690  -35.0594299 
C     5.2894800    0.8060891  -35.5203917 
H     5.7907668    0.0955796  -36.1885071 
C     4.8440152    2.0365599  -36.3276195 
H     5.7267176    2.5777349  -36.7067236 
H     4.2100015    1.7880456  -37.2013453 
H     4.2980896    2.7596717  -35.6995996 
C     6.2715833    1.1843204  -34.3910127 
H     7.1873438    1.6242959  -34.8204152 
H     5.8448208    1.9558073  -33.7224424 
H     6.5819767    0.3199427  -33.7723560 
H     3.5063467    2.2424559  -29.6903743 
C     3.9264387    2.0997377  -30.7109380 
H     5.0287942    2.1214225  -30.6236498 
H     3.6281919    1.1102663  -31.0941468 
N     3.5212853    3.1335758  -31.6549146 
H     4.0210517    4.0337076  -31.5926386 
C     2.8642943    2.8870380  -32.8025811 
N     1.9889605    1.8503834  -32.8861280 
H     1.8260853    1.2568255  -32.0705408 
H     1.7831403    1.4412035  -33.8096785 
N     3.0777184    3.6621337  -33.8704339 
H     3.6187825    4.5520105  -33.7477760 
H     2.3914293    3.6771560  -34.6312266 
H    12.0225986    0.3998165  -37.4394514 
C    11.5258346    1.0748639  -36.6937594 
H    11.7512041    2.1246791  -36.9657447 
H    10.4313844    0.9427764  -36.7993709 
C    11.9427978    0.7878088  -35.2270589 
H    11.0632928    0.9072120  -34.5682490 
H    12.2888427   -0.2586076  -35.1206811 
C    13.0709019    1.7118008  -34.7476429 
O    14.1697798    1.7742774  -35.3358515 
N    12.7736053    2.4564479  -33.6662025 
H    11.8823827    2.3157025  -33.1764217 
H    13.4403084    3.1826863  -33.3118620 
H     7.2730572    1.5648807  -41.6144544 
C     7.5721556    2.0376798  -40.6770149 
N     8.4191063    3.1283383  -40.6965843 
C     8.4784370    3.5437117  -39.4387957 
H     9.0470576    4.3935510  -39.0611154 
N     7.7118076    2.7690878  -38.6219311 
H     7.5593654    2.9432623  -37.6157142 
C     7.1113017    1.8030074  -39.3963347 
H     6.4218748    1.0731710  -38.9738578 
H     2.9907801    9.5553134  -40.1152794 
C     3.1404789    8.7036215  -39.4158347 
H     2.5363652    7.8386733  -39.7392800 
H     2.8535088    9.0268558  -38.4010323 
S     4.9629849    8.2942174  -39.4594313 
H     6.6369176    8.6425607  -42.9230943 
C     7.4345073    7.8401956  -42.9567627 
H     8.0046686    8.0190117  -43.8810410 
H     8.0919302    7.9799076  -42.0807907 
C     6.8351458    6.4178819  -43.0082319 
O     7.2554085    5.6391695  -43.8747923 
N     5.9237354    6.1225375  -42.0620120 
H     5.5967347    6.8439119  -41.3991120 
C     5.3901031    4.7622262  -41.9270773 
H     6.2449622    4.0911753  -42.1262880 
C     4.9141435    4.5242702  -40.4908317 
H     4.5797067    3.4738427  -40.4170674 
H     5.7450677    4.6693301  -39.7671474 
O     3.7995795    5.3426141  -40.1117077 
H     4.1680781    6.1888323  -39.7499807 
H     4.6073099    4.4941782  -42.6561011 
H    13.6347079   11.3413499  -31.9270845 
C    12.7248643   10.6513585  -31.9702044 
H    12.8809664    9.9493635  -31.1261351 
H    11.7391508   11.1901857  -31.7886077 
C    12.9175725    9.7966520  -33.2380314 
O    14.0638659    9.5292508  -33.6122885 
N    11.8184276    9.2609895  -33.8238094 
H    10.8563615    9.5260624  -33.5584138 
C    11.9515386    8.1404017  -34.7478968 
H    12.8888072    7.6162380  -34.5160718 
H    11.0966890    7.4712197  -34.5538869 
C    11.9833599    8.4961858  -36.2414229 
O    13.0010928    8.3748685  -36.9296532 
N    10.7824803    8.9286662  -36.7431748 
H     9.9397716    8.7845431  -36.1599775 
C    10.6028176    9.1337917  -38.1656333 
H    11.6002144    9.3004758  -38.6099731 
H    10.1808440    8.2287294  -38.6404718 
C     9.6783975   10.2725255  -38.5863093 
O     9.5309649   10.5083851  -39.7922805 
N     9.0536591   10.9795709  -37.6055379 
H     9.1188790   10.6465900  -36.6344713 
C     8.1082092   12.0449714  -37.9278815 
H     8.3435501   12.3929691  -38.9444411 
H     7.0469628   11.6538840  -37.9291187 
C     8.2144195   13.2376082  -36.9597998 
O     8.4684443   14.3788000  -37.3705471 
N     7.9280296   12.9209025  -35.6775464 
H     7.7988437   11.9311528  -35.4278374 
C     7.8473282   13.8938988  -34.5779191 
H     6.9933907   14.5702288  -34.8005889 
C     7.5326550   13.1102093  -33.2954499 
H     8.3205821   12.3477514  -33.1256902 
H     7.5594981   13.8091060  -32.4372018 
C     6.1619112   12.4071273  -33.3353093 
H     5.3578651   13.1726019  -33.3024621 
H     6.0327768   11.8423475  -34.2802757 
C     5.9810500   11.4209611  -32.1793414 
H     6.6639795   10.5575918  -32.3079606 
H     6.2265361   11.9240045  -31.2218628 
N     4.5862612   10.9671171  -32.1304498 
H     3.9702568   11.1576962  -32.9344967 
C     4.0084786   10.3337034  -31.1038105 
N     4.6900043   10.1201580  -29.9678766 
H     5.6388361   10.4891912  -29.8583067 
H     4.3478776    9.4833630  -29.2410776 
N     2.7257024    9.9104559  -31.2289381 
H     2.2533561   10.1717775  -32.1055627 
H     2.1205143    9.9244475  -30.4044940 
H     8.7320760   14.5628105  -34.4824190 
H    15.6742369    6.4022653  -34.2185817 
C    15.6451080    6.5835770  -33.1088456 
H    16.6630439    6.3710196  -32.7171381 
H    15.4117129    7.6431693  -32.9080026 
C    14.6402856    5.6712041  -32.3489337 
O    14.1111414    6.1472214  -31.2954717 
O    14.4492369    4.4952987  -32.7877215 
H    14.3578616    4.7891125  -38.3730909 
C    13.3756730    4.9248473  -37.8800883 
C    12.2687252    5.3930684  -38.6100920 
H    12.3326163    5.5537262  -39.6938465 
C    11.0736277    5.6868475  -37.9427777 
H    10.2081203    6.0882827  -38.4824220 
C    10.9827840    5.5152626  -36.5563717 
H    10.0679124    5.8127358  -36.0308378 
C    12.0661289    4.9946469  -35.8371389 
H    11.9937460    4.8487084  -34.7547057 
C    13.2628881    4.6895503  -36.4991602 
H    14.0977969    4.2819271  -35.9183817 
H     8.4072764    7.4611499  -28.1824489 
C     9.3565144    7.5014871  -28.7362482 
N     9.5814801    6.7315159  -29.8652799 
C    10.8900050    6.8188280  -30.1194037 
H    11.4340076    6.3314469  -30.9305123 
N    11.5017040    7.6229911  -29.2198316 
H    12.5104683    7.8576824  -29.2440106 
C    10.5494758    8.0618595  -28.3240418 
H    10.7989905    8.7594248  -27.5244561 
O    10.6699454    5.2566184  -25.6251359 
C    10.9472554    4.6213464  -26.7034932 
O    12.0912958    4.3588456  -27.1505704 
C     9.7277004    4.2240762  -27.5602867 
H     8.8471284    4.0938288  -26.9065269 
H     9.5241445    5.1097037  -28.1865520 
C     9.8679404    3.0410563  -28.5198876 
H    10.8643328    3.0719999  -28.9916290 
H     9.8011546    2.0743237  -27.9799668 
C     8.8191015    3.1224496  -29.6676688 
O     9.3228945    4.0094680  -30.6592253 
H    10.0000953    3.1091360  -31.4192973 
C     7.4927239    3.6469534  -29.1032570 
O     7.1014474    4.7703970  -29.5890598 
O     6.8700681    3.0017709  -28.2265215 
C     8.5222417    1.7604048  -30.3492930 
H     8.1424257    1.0170813  -29.6281397 
H     7.7367772    1.9462242  -31.1121013 
C     9.7369813    1.1994482  -31.0752028 
O    10.4395695    2.1191315  -31.7262695 
O    10.0061971   -0.0017549  -31.0640421 
Fe    5.4940282    7.6084438  -37.3265219 
Mo    8.1326607    5.6499124  -31.3201548 
Fe    6.9642713    5.9248486  -36.0179716 
Fe    4.9600646    7.0385758  -34.8773172 
Fe    7.0759714    8.4401067  -35.4118438 
Fe    8.0677810    7.6946595  -33.0966269 
Fe    8.0138896    5.3530694  -33.9129636 
Fe    5.9553330    6.2783933  -32.6595214 
C     6.8134275    6.8373953  -34.3059854 
S     7.8135313    7.4791220  -37.4095201 
S     9.7697754    6.1911717  -32.9317223 
S     4.8049456    5.5797657  -36.6317114 
S     8.0249570    3.8190159  -35.5875285 
S     8.5642292    9.6159597  -34.2119557 
S     6.6863931    4.1524343  -32.5033337 
S     4.8705077    9.1220231  -35.6795788 
S     6.8689897    7.6746306  -31.1779044 
S     3.7906941    6.6023212  -33.0146069 
H     9.2028658    4.0879140  -36.2311243 
H     8.6853710    6.0530902  -35.1055760 
O     4.5086938    5.5197576  -29.4761830 
H     5.4681648    5.2563514  -29.5332721 
H     4.4100305    6.2301210  -30.1475638 
O     1.1056993    8.3855489  -34.2289060 
H     1.9582365    8.0332251  -33.8724156 
H     0.5884139    8.6735365  -33.4202470 
