# Supplementary material for: QM/MM Study of Partial Dissociation of S2B for the E2 Intermediate of Nitrogenase
Source: Inorg Chem. 2022 Oct 28;61(45):18067–76. doi: 10.1021/acs.inorgchem.2c02488 (PMC9667496; doi:10.1021/acs.inorgchem.2c02488)
Supplement: Supplementary file 2 — ic2c02488_si_002.zip [file ic2c02488_si_002.zip › B35_BS-346.xyz]

191
Energy = -17882.9416740154
H     4.4323152    0.2339383  -35.0710996 
C     5.2791851    0.7874860  -35.5597580 
H     5.7538746    0.0455491  -36.2076284 
C     4.8192357    1.9746865  -36.4297386 
H     5.6687052    2.3882757  -36.9976113 
H     4.0615672    1.7037445  -37.1901836 
H     4.3995861    2.7970713  -35.8233597 
C     6.3073526    1.1671811  -34.4697856 
H     7.2520890    1.5119926  -34.9285909 
H     5.9461840    1.9875683  -33.8202052 
H     6.5756599    0.3142080  -33.8182241 
H     3.5055445    2.2427828  -29.6907434 
C     3.9239216    2.1007898  -30.7117852 
H     5.0267475    2.1078455  -30.6242544 
H     3.6128966    1.1174486  -31.1002910 
N     3.5311403    3.1468697  -31.6488692 
H     4.0244524    4.0484126  -31.5594396 
C     2.8898681    2.9151035  -32.8080534 
N     2.0118362    1.8830063  -32.9102993 
H     1.8338630    1.2862390  -32.1003250 
H     1.8019059    1.4847655  -33.8375752 
N     3.1231194    3.6977330  -33.8694724 
H     3.6446533    4.5969047  -33.7235253 
H     2.4384357    3.7247773  -34.6319684 
H    12.0225071    0.3978891  -37.4371320 
C    11.5256031    1.0689173  -36.6871715 
H    11.7597138    2.1199490  -36.9452139 
H    10.4310140    0.9457090  -36.8035954 
C    11.9260694    0.7607927  -35.2194604 
H    11.0438369    0.8811971  -34.5645552 
H    12.2616630   -0.2899878  -35.1231187 
C    13.0581710    1.6669963  -34.7174080 
O    14.1470119    1.7582109  -35.3223371 
N    12.7780249    2.3617734  -33.5996127 
H    11.9063430    2.1884839  -33.0732079 
H    13.4482274    3.0818341  -33.2485884 
H     7.2838135    1.5616370  -41.6140026 
C     7.6088189    2.0263055  -40.6791531 
N     8.4511069    3.1179885  -40.7278188 
C     8.6293790    3.4808342  -39.4668808 
H     9.2407237    4.3079914  -39.1082211 
N     7.9474031    2.6685420  -38.6151476 
H     7.8916970    2.8311457  -37.5969510 
C     7.2712400    1.7355918  -39.3716732 
H     6.6193423    0.9874855  -38.9235006 
H     2.9813219    9.5567986  -40.1185873 
C     3.1143471    8.7041681  -39.4236426 
H     2.5169066    7.8399252  -39.7614237 
H     2.8073592    9.0237558  -38.4137855 
S     4.9323233    8.2956980  -39.4356652 
H     6.6374531    8.6432773  -42.9234911 
C     7.4359405    7.8420617  -42.9578423 
H     8.0070152    8.0237237  -43.8810220 
H     8.0924751    7.9805637  -42.0811465 
C     6.8373142    6.4199028  -43.0111744 
O     7.2576978    5.6415877  -43.8773363 
N     5.9254006    6.1235361  -42.0646864 
H     5.5950736    6.8451591  -41.4051501 
C     5.3941213    4.7622935  -41.9296613 
H     6.2495666    4.0940159  -42.1367786 
C     4.9326827    4.5173873  -40.4894029 
H     4.6009512    3.4655281  -40.4184003 
H     5.7737908    4.6577849  -39.7757998 
O     3.8214402    5.3310006  -40.0908820 
H     4.1881224    6.1774888  -39.7264388 
H     4.6086426    4.4942209  -42.6567100 
H    13.6341479   11.3405970  -31.9270456 
C    12.7242100   10.6492498  -31.9701265 
H    12.8798906    9.9494588  -31.1241216 
H    11.7388858   11.1893083  -31.7886756 
C    12.9195454    9.7912404  -33.2363281 
O    14.0669280    9.5432746  -33.6195560 
N    11.8259698    9.2292990  -33.8102915 
H    10.8633311    9.4795543  -33.5359520 
C    11.9795361    8.1151375  -34.7408877 
H    12.9339949    7.6185947  -34.5210025 
H    11.1515704    7.4128554  -34.5435380 
C    11.9871641    8.4782195  -36.2327251 
O    12.9937988    8.3557945  -36.9366373 
N    10.7816431    8.9191863  -36.7191540 
H     9.9436040    8.7830490  -36.1297756 
C    10.5925648    9.1206426  -38.1422502 
H    11.5890786    9.2896088  -38.5884329 
H    10.1770568    8.2118876  -38.6156973 
C     9.6653859   10.2568456  -38.5695922 
O     9.5063576   10.4722253  -39.7780509 
N     9.0644565   10.9924924  -37.5951084 
H     9.1149454   10.6578705  -36.6238794 
C     8.1112404   12.0481561  -37.9243960 
H     8.3474012   12.3972705  -38.9402888 
H     7.0486239   11.6549765  -37.9279000 
C     8.2121914   13.2404044  -36.9561589 
O     8.4669419   14.3817651  -37.3664893 
N     7.9246248   12.9235542  -35.6740294 
H     7.7904802   11.9345357  -35.4237753 
C     7.8453613   13.9003979  -34.5783619 
H     6.9952325   14.5797117  -34.8066901 
C     7.5254538   13.1324537  -33.2882759 
H     8.3147364   12.3758728  -33.1005245 
H     7.5444414   13.8449215  -32.4406772 
C     6.1585309   12.4231360  -33.3266029 
H     5.3502264   13.1850552  -33.3249798 
H     6.0439748   11.8313716  -34.2565508 
C     5.9677916   11.4680670  -32.1471903 
H     6.6696591   10.6148292  -32.2346919 
H     6.1817001   12.0014729  -31.1981255 
N     4.5821506   10.9870657  -32.1183170 
H     3.9695495   11.1756590  -32.9255370 
C     4.0059005   10.3441909  -31.0967352 
N     4.6862255   10.1327031  -29.9595988 
H     5.6341073   10.5043556  -29.8487581 
H     4.3483072    9.4892965  -29.2366571 
N     2.7279316    9.9104162  -31.2282849 
H     2.2555098   10.1722158  -32.1045459 
H     2.1213891    9.9098444  -30.4050330 
H     8.7315049   14.5653544  -34.4830069 
H    15.6733356    6.4013721  -34.2181721 
C    15.6428187    6.5812910  -33.1079196 
H    16.6614042    6.3701293  -32.7168206 
H    15.4090450    7.6407854  -32.9065265 
C    14.6391157    5.6663592  -32.3459262 
O    14.1050893    6.1490411  -31.2959565 
O    14.4555034    4.4884965  -32.7783969 
H    14.3576205    4.7867520  -38.3654931 
C    13.3787173    4.9134755  -37.8579146 
C    12.2544154    5.3908910  -38.5546378 
H    12.3096070    5.6193202  -39.6272146 
C    11.0489421    5.5948881  -37.8682145 
H    10.1720342    6.0027775  -38.3853164 
C    10.9576845    5.3125060  -36.4997685 
H    10.0166669    5.4904725  -35.9686758 
C    12.0737907    4.8285120  -35.8086831 
H    12.0127560    4.6193879  -34.7367074 
C    13.2832144    4.6204154  -36.4861711 
H    14.1357061    4.2247806  -35.9230376 
H     8.4084641    7.4606656  -28.1847870 
C     9.3572795    7.4996238  -28.7430415 
N     9.5682096    6.7490683  -29.8891039 
C    10.8748913    6.8324767  -30.1552973 
H    11.4053648    6.3589730  -30.9837764 
N    11.4994277    7.6146060  -29.2461104 
H    12.5102810    7.8414407  -29.2719561 
C    10.5582088    8.0439520  -28.3339309 
H    10.8212828    8.7250263  -27.5249271 
O    10.6673322    5.2577690  -25.6263480 
C    10.9494482    4.6272466  -26.7061769 
O    12.0948155    4.3639576  -27.1481339 
C     9.7344372    4.2352182  -27.5723261 
H     8.8494131    4.1075603  -26.9239206 
H     9.5369077    5.1222463  -28.1985301 
C     9.8804663    3.0492942  -28.5280269 
H    10.8725842    3.0816973  -29.0079660 
H     9.8241706    2.0849601  -27.9846037 
C     8.8226194    3.0997995  -29.6658348 
O     9.3137690    4.0088828  -30.6777776 
H     9.8859310    3.3433211  -31.3203203 
C     7.5041731    3.6460827  -29.1116706 
O     7.1181703    4.7741230  -29.5927137 
O     6.8814404    3.0066828  -28.2316758 
C     8.5543491    1.7414522  -30.3479484 
H     8.1919037    1.0040225  -29.6114571 
H     7.7548952    1.8992371  -31.1015585 
C     9.7874035    1.1882951  -31.0891294 
O    10.4721640    2.0885436  -31.7258469 
O    10.0063496   -0.0352286  -31.0492332 
Fe    7.0043751    6.1988539  -36.0140130 
Mo    8.0959545    5.7141500  -31.3245800 
Fe    5.4079805    7.8820097  -37.2403966 
Fe    7.8691927    5.4151874  -33.9348919 
Fe    4.9121866    7.1216422  -34.8417576 
Fe    8.0704897    7.7532246  -33.0630503 
Fe    5.9122776    6.3585729  -32.6335336 
Fe    7.0057439    8.5992111  -35.3041311 
C     6.7605180    6.9623894  -34.2755622 
S     7.6930873    7.8870315  -37.3248444 
S     9.7236040    6.1782169  -32.9869426 
S     4.8465407    5.7636669  -36.6279189 
S     7.6487154    4.0304404  -35.7023930 
S     8.5532151    9.6956292  -34.1394387 
S     6.6323726    4.2272372  -32.4982537 
S     4.8060022    9.2767211  -35.5728883 
S     6.8544566    7.7284252  -31.1396765 
S     3.7474768    6.6630645  -32.9832096 
H     8.5145753    6.1629188  -35.5086163 
H     6.4394939    3.4817029  -35.4264918 
O     4.5109351    5.5126971  -29.4980194 
H     5.4737678    5.2601140  -29.5431233 
H     4.4128629    6.2257374  -30.1680218 
O     1.0928006    8.3881569  -34.2352501 
H     1.9492344    8.0469081  -33.8760852 
H     0.5762398    8.6796992  -33.4269167 
