# Supplementary material for: QM/MM Study of Partial Dissociation of S2B for the E2 Intermediate of Nitrogenase
Source: Inorg Chem. 2022 Oct 28;61(45):18067–76. doi: 10.1021/acs.inorgchem.2c02488 (PMC9667496; doi:10.1021/acs.inorgchem.2c02488)
Supplement: Supplementary file 2 — ic2c02488_si_002.zip [file ic2c02488_si_002.zip › B53_BS-247.xyz]

191
Energy = -17882.9448781831
H     4.4391747    0.2426392  -35.0624711 
C     5.2946095    0.8147272  -35.5274586 
H     5.8005982    0.1016470  -36.1896548 
C     4.8518763    2.0401247  -36.3422752 
H     5.7371195    2.5854973  -36.7138978 
H     4.2292301    1.7894128  -37.2233704 
H     4.2963639    2.7620682  -35.7213033 
C     6.2778030    1.2166359  -34.4084925 
H     7.1703890    1.6977763  -34.8469528 
H     5.8310806    1.9610389  -33.7225639 
H     6.6286983    0.3550149  -33.8075641 
H     3.4969067    2.2410557  -29.6897722 
C     3.8984560    2.0961934  -30.7133382 
H     5.0027702    2.1263207  -30.6517516 
H     3.5948891    1.1063524  -31.0909523 
N     3.4626858    3.1325860  -31.6416202 
H     3.9680435    4.0299143  -31.5816622 
C     2.8356923    2.8815848  -32.8047921 
N     1.9691187    1.8398247  -32.9027299 
H     1.7975363    1.2483793  -32.0873029 
H     1.7753666    1.4297518  -33.8283517 
N     3.0691687    3.6587543  -33.8671526 
H     3.5981906    4.5544571  -33.7301962 
H     2.3994285    3.6714521  -34.6426152 
H    12.0214806    0.4004174  -37.4413732 
C    11.5223295    1.0771835  -36.6992246 
H    11.7500910    2.1259149  -36.9733427 
H    10.4285787    0.9470401  -36.8109456 
C    11.9312200    0.7943087  -35.2299010 
H    11.0469709    0.9104376  -34.5768005 
H    12.2829010   -0.2497493  -35.1191383 
C    13.0513508    1.7264597  -34.7492215 
O    14.1561454    1.7818597  -35.3266811 
N    12.7386249    2.4881077  -33.6834957 
H    11.8415175    2.3520645  -33.2045607 
H    13.4037000    3.2143359  -33.3259603 
H     7.2778269    1.5649375  -41.6124528 
C     7.5883232    2.0361214  -40.6748695 
N     8.4363467    3.1253039  -40.7114063 
C     8.5519217    3.5191465  -39.4509069 
H     9.1407006    4.3595155  -39.0825930 
N     7.8200784    2.7341922  -38.6143204 
H     7.7492555    2.8896840  -37.5950974 
C     7.1839808    1.7812868  -39.3781327 
H     6.5084688    1.0476884  -38.9399232 
H     2.9859952    9.5546776  -40.1131449 
C     3.1256520    8.7021531  -39.4106352 
H     2.5092250    7.8457662  -39.7339713 
H     2.8421139    9.0290511  -38.3961170 
S     4.9335705    8.2578020  -39.4437335 
H     6.6372536    8.6431033  -42.9234134 
C     7.4351669    7.8410987  -42.9571806 
H     8.0056159    8.0216457  -43.8809724 
H     8.0922078    7.9801856  -42.0809056 
C     6.8356498    6.4189631  -43.0101638 
O     7.2566594    5.6422487  -43.8781099 
N     5.9246516    6.1219028  -42.0640478 
H     5.5907487    6.8434696  -41.4049899 
C     5.3929039    4.7604615  -41.9305535 
H     6.2490783    4.0917496  -42.1320634 
C     4.9176881    4.5173719  -40.4950844 
H     4.5958509    3.4629634  -40.4212040 
H     5.7453124    4.6723834  -39.7698275 
O     3.7929547    5.3234486  -40.1201844 
H     4.1514240    6.1709175  -39.7513664 
H     4.6088336    4.4935586  -42.6580594 
H    13.6355782   11.3432764  -31.9253541 
C    12.7273628   10.6551354  -31.9651778 
H    12.8820857    9.9547243  -31.1196807 
H    11.7399412   11.1917255  -31.7866880 
C    12.9192339    9.8006016  -33.2301923 
O    14.0621820    9.5323530  -33.6128921 
N    11.8138682    9.2672653  -33.8033347 
H    10.8564606    9.5223818  -33.5159730 
C    11.9275041    8.1384329  -34.7179277 
H    12.8603292    7.6046681  -34.4883304 
H    11.0611427    7.4865532  -34.5108822 
C    11.9678491    8.4993235  -36.2129336 
O    12.9945636    8.3962082  -36.8899946 
N    10.7680917    8.9258095  -36.7231853 
H     9.9250999    8.7737003  -36.1404732 
C    10.5941414    9.1266091  -38.1471812 
H    11.5929732    9.2909343  -38.5892493 
H    10.1725621    8.2205038  -38.6199051 
C     9.6706861   10.2620745  -38.5769461 
O     9.5242366   10.4935433  -39.7837111 
N     9.0453825   10.9740281  -37.5998513 
H     9.1075977   10.6409207  -36.6297421 
C     8.1056669   12.0427999  -37.9275332 
H     8.3448937   12.3866849  -38.9445481 
H     7.0455720   11.6533034  -37.9291329 
C     8.2160636   13.2366074  -36.9618415 
O     8.4810502   14.3752491  -37.3705241 
N     7.9278351   12.9205871  -35.6791893 
H     7.7557696   11.9357253  -35.4441767 
C     7.8480866   13.8879662  -34.5738926 
H     6.9900399   14.5622729  -34.7869534 
C     7.5396341   13.0927882  -33.2962555 
H     8.3302609   12.3319242  -33.1315993 
H     7.5673192   13.7856238  -32.4333714 
C     6.1679998   12.3896620  -33.3370063 
H     5.3664003   13.1567521  -33.2889535 
H     6.0280888   11.8379308  -34.2884659 
C     5.9888322   11.3886810  -32.1928866 
H     6.6583370   10.5173661  -32.3398800 
H     6.2527237   11.8757847  -31.2324531 
N     4.5882387   10.9551011  -32.1336663 
H     3.9706236   11.1505045  -32.9350541 
C     4.0086591   10.3244543  -31.1053108 
N     4.6923191   10.1050466  -29.9717461 
H     5.6412219   10.4732301  -29.8622637 
H     4.3493402    9.4683232  -29.2449561 
N     2.7236495    9.9129832  -31.2267767 
H     2.2493551   10.1679595  -32.1038320 
H     2.1216854    9.9152907  -30.4003674 
H     8.7322818   14.5603515  -34.4802225 
H    15.6743385    6.4027992  -34.2186394 
C    15.6450097    6.5847246  -33.1091709 
H    16.6610545    6.3666989  -32.7155545 
H    15.4173659    7.6456232  -32.9083889 
C    14.6341591    5.6776500  -32.3515514 
O    14.1086955    6.1528501  -31.2960600 
O    14.4333219    4.5050934  -32.7952992 
H    14.3565490    4.7919878  -38.3717970 
C    13.3741697    4.9354207  -37.8769946 
C    12.2661308    5.4029287  -38.6069433 
H    12.3180372    5.5233513  -39.6967880 
C    11.0892818    5.7513122  -37.9337642 
H    10.2200873    6.1399176  -38.4763483 
C    11.0198283    5.6571967  -36.5377609 
H    10.1265029    6.0287839  -36.0223141 
C    12.0951773    5.1155184  -35.8191725 
H    12.0371333    5.0075203  -34.7311620 
C    13.2667460    4.7378450  -36.4899415 
H    14.0927563    4.3139604  -35.9079019 
H     8.4094168    7.4511963  -28.1963573 
C     9.3533880    7.4725434  -28.7742097 
N     9.5451344    6.7075939  -29.9179307 
C    10.8429965    6.7958791  -30.2147492 
H    11.3507544    6.3108067  -31.0502284 
N    11.4866052    7.5875067  -29.3245133 
H    12.4976813    7.8111554  -29.3599631 
C    10.5632376    8.0198417  -28.3951663 
H    10.8465402    8.6976132  -27.5898083 
O    10.6728015    5.2586759  -25.6247111 
C    10.9503576    4.6212933  -26.7017391 
O    12.0944056    4.3529219  -27.1455515 
C     9.7324530    4.2278377  -27.5617757 
H     8.8439835    4.1278926  -26.9127751 
H     9.5490019    5.1005144  -28.2116903 
C     9.8601056    3.0194236  -28.4902376 
H    10.8477131    3.0401317  -28.9809589 
H     9.8076233    2.0680132  -27.9226422 
C     8.7911759    3.0703388  -29.6220060 
O     9.2717542    3.9462095  -30.6304928 
H     9.9573071    3.0533030  -31.3954426 
C     7.4764033    3.6087555  -29.0442427 
O     7.1184181    4.7598325  -29.4860830 
O     6.8325170    2.9579166  -28.1894831 
C     8.5024228    1.6998822  -30.2858428 
H     8.1511821    0.9519121  -29.5554379 
H     7.6961179    1.8640813  -31.0310205 
C     9.7093641    1.1509676  -31.0374043 
O    10.3982593    2.0692951  -31.7015781 
O     9.9828596   -0.0494323  -31.0325892 
Fe    6.9463741    5.7590306  -36.0201070 
Mo    8.0700858    5.5645596  -31.2933052 
Fe    5.6211973    7.5468859  -37.3839828 
Fe    7.6557696    4.9945470  -33.8244637 
Fe    7.1180690    8.2372979  -35.4064654 
Fe    8.0858072    7.4759063  -33.1499982 
Fe    4.9113131    6.9672732  -34.8832011 
Fe    5.8903253    6.2478340  -32.6212135 
C     6.7563676    6.6589252  -34.3033222 
S     7.8552999    7.3482570  -37.4178005 
S     9.6355616    5.8205153  -33.0565825 
S     4.8197269    5.5069451  -36.6774530 
S     8.3561214    3.8407428  -35.6229019 
S     8.5846335    9.4119635  -34.2102440 
S     6.4670500    4.0904030  -32.2429588 
S     5.0616031    9.0905775  -35.7322338 
S     6.9059426    7.6448109  -31.2142095 
S     3.7327164    6.6229182  -32.9856665 
H     6.4426792    4.4591197  -34.6293096 
H     9.6734979    4.0980683  -35.8860544 
O     4.5164607    5.5348041  -29.4623338 
H     5.4744641    5.2685837  -29.4958808 
H     4.4164171    6.1994474  -30.1798153 
O     1.1044297    8.3914032  -34.2253213 
H     1.9480322    8.0265323  -33.8572857 
H     0.5801406    8.6776433  -33.4199117 
