# Supplementary material for: QM/MM Study of Partial Dissociation of S2B for the E2 Intermediate of Nitrogenase
Source: Inorg Chem. 2022 Oct 28;61(45):18067–76. doi: 10.1021/acs.inorgchem.2c02488 (PMC9667496; doi:10.1021/acs.inorgchem.2c02488)
Supplement: Supplementary file 2 — ic2c02488_si_002.zip [file ic2c02488_si_002.zip › B55_BS-247.xyz]

191
Energy = -17882.9362637091
H     4.4428019    0.2376165  -35.0579593 
C     5.3042864    0.7992123  -35.5160992 
H     5.7962163    0.0816909  -36.1825573 
C     4.8777204    2.0354371  -36.3196412 
H     5.7663116    2.5768677  -36.6896432 
H     4.2566342    1.7969983  -37.2046530 
H     4.3298555    2.7601317  -35.6953473 
C     6.2951342    1.1697294  -34.3914066 
H     7.2510996    1.5120892  -34.8274982 
H     5.9158799    2.0023057  -33.7696578 
H     6.5523022    0.3248589  -33.7250056 
H     3.4989571    2.2415872  -29.6897547 
C     3.9045690    2.0979372  -30.7127622 
H     5.0085571    2.1299870  -30.6455605 
H     3.6038358    1.1071730  -31.0907808 
N     3.4744530    3.1320138  -31.6463816 
H     3.9799048    4.0299606  -31.5895467 
C     2.8395169    2.8783375  -32.8035521 
N     1.9714750    1.8373318  -32.8941275 
H     1.7945733    1.2517674  -32.0752365 
H     1.7678212    1.4284143  -33.8181493 
N     3.0708584    3.6490871  -33.8734388 
H     3.5965707    4.5471396  -33.7391382 
H     2.3904582    3.6641028  -34.6399995 
H    12.0213181    0.4016305  -37.4410308 
C    11.5209827    1.0795324  -36.6989556 
H    11.7390759    2.1299312  -36.9737997 
H    10.4281310    0.9440455  -36.8083650 
C    11.9339083    0.8021999  -35.2300146 
H    11.0544145    0.9312689  -34.5739173 
H    12.2765709   -0.2447556  -35.1139131 
C    13.0627047    1.7256890  -34.7528143 
O    14.1700569    1.7677306  -35.3265955 
N    12.7575693    2.4893654  -33.6866445 
H    11.8490099    2.3770057  -33.2249058 
H    13.4245236    3.2147273  -33.3311134 
H     7.2757267    1.5698584  -41.6129601 
C     7.5807350    2.0521045  -40.6794600 
N     8.4374081    3.1343107  -40.7352839 
C     8.5275460    3.5784053  -39.4918467 
H     9.1199350    4.4206974  -39.1342045 
N     7.7674820    2.8311662  -38.6463022 
H     7.6558238    3.0465395  -37.6514856 
C     7.1392367    1.8516742  -39.3857038 
H     6.4513889    1.1354388  -38.9376741 
H     2.9850290    9.5544941  -40.1124943 
C     3.1238964    8.7014066  -39.4092279 
H     2.5057294    7.8448733  -39.7289085 
H     2.8411776    9.0297041  -38.3954969 
S     4.9289981    8.2494873  -39.4419394 
H     6.6369286    8.6428226  -42.9228094 
C     7.4351255    7.8410975  -42.9566892 
H     8.0054245    8.0212667  -43.8803679 
H     8.0924621    7.9800760  -42.0804990 
C     6.8346828    6.4193274  -43.0091186 
O     7.2532521    5.6421169  -43.8776041 
N     5.9243047    6.1223147  -42.0620855 
H     5.5909358    6.8432038  -41.4024682 
C     5.3921940    4.7609577  -41.9302177 
H     6.2479875    4.0921763  -42.1319962 
C     4.9156431    4.5184404  -40.4951466 
H     4.5939397    3.4643237  -40.4212568 
H     5.7438899    4.6755400  -39.7707158 
O     3.7908288    5.3231169  -40.1203681 
H     4.1493051    6.1734008  -39.7564321 
H     4.6087985    4.4937784  -42.6576166 
H    13.6343685   11.3430925  -31.9258744 
C    12.7253432   10.6533910  -31.9664234 
H    12.8809687    9.9525667  -31.1212481 
H    11.7392973   11.1913400  -31.7872680 
C    12.9147822    9.7991408  -33.2335497 
O    14.0573269    9.5335963  -33.6177683 
N    11.8098512    9.2632056  -33.8057639 
H    10.8531382    9.5177438  -33.5176519 
C    11.9252238    8.1346653  -34.7220250 
H    12.8595178    7.6022532  -34.4934035 
H    11.0613865    7.4802124  -34.5149432 
C    11.9627291    8.4957294  -36.2158454 
O    12.9892309    8.3981372  -36.8941393 
N    10.7611880    8.9168509  -36.7262537 
H     9.9187166    8.7614884  -36.1448914 
C    10.5856441    9.1171814  -38.1496501 
H    11.5848031    9.2759906  -38.5932722 
H    10.1582058    8.2123755  -38.6196517 
C     9.6672046   10.2575515  -38.5787817 
O     9.5201479   10.4898931  -39.7855016 
N     9.0463487   10.9725878  -37.6009574 
H     9.1085892   10.6385815  -36.6306201 
C     8.1070565   12.0417377  -37.9275685 
H     8.3455596   12.3853748  -38.9448786 
H     7.0461284   11.6532089  -37.9291352 
C     8.2168279   13.2353225  -36.9616928 
O     8.4781275   14.3747918  -37.3709573 
N     7.9288711   12.9189318  -35.6789200 
H     7.7654524   11.9330156  -35.4412352 
C     7.8487130   13.8864649  -34.5740104 
H     6.9907192   14.5609756  -34.7871039 
C     7.5403799   13.0911473  -33.2965553 
H     8.3300777   12.3288369  -33.1343453 
H     7.5692367   13.7829053  -32.4325574 
C     6.1678756   12.3893752  -33.3374131 
H     5.3671199   13.1569433  -33.2847157 
H     6.0258462   11.8418149  -34.2908453 
C     5.9900491   11.3842225  -32.1966039 
H     6.6583108   10.5128856  -32.3482459 
H     6.2561949   11.8672163  -31.2352855 
N     4.5894141   10.9518979  -32.1362646 
H     3.9710094   11.1468326  -32.9376915 
C     4.0087519   10.3236737  -31.1066650 
N     4.6911479   10.1053952  -29.9720035 
H     5.6410178   10.4715777  -29.8633947 
H     4.3477081    9.4668840  -29.2469529 
N     2.7225683    9.9140508  -31.2276663 
H     2.2487317   10.1705802  -32.1044459 
H     2.1204994    9.9193319  -30.4013529 
H     8.7325383   14.5597002  -34.4801005 
H    15.6742034    6.4032137  -34.2185779 
C    15.6454082    6.5861953  -33.1092103 
H    16.6636299    6.3715898  -32.7197101 
H    15.4164666    7.6473299  -32.9107730 
C    14.6392634    5.6770660  -32.3468394 
O    14.1086724    6.1551557  -31.2947447 
O    14.4499203    4.4995084  -32.7807358 
H    14.3557600    4.7914170  -38.3712537 
C    13.3741060    4.9331177  -37.8752909 
C    12.2647220    5.4074884  -38.5986656 
H    12.3180944    5.5484295  -39.6859663 
C    11.0816908    5.7307232  -37.9221896 
H    10.2122581    6.1228120  -38.4626065 
C    11.0050187    5.5989918  -36.5313771 
H    10.1008692    5.9336174  -36.0097264 
C    12.0859691    5.0665756  -35.8191307 
H    12.0220967    4.9362008  -34.7340623 
C    13.2661835    4.7184517  -36.4900822 
H    14.0960627    4.2990237  -35.9108610 
H     8.4098993    7.4526476  -28.1944842 
C     9.3554196    7.4772102  -28.7688917 
N     9.5481444    6.7168725  -29.9140981 
C    10.8476450    6.8032086  -30.2071695 
H    11.3576132    6.3207677  -31.0422065 
N    11.4893176    7.5916743  -29.3130841 
H    12.5007661    7.8144522  -29.3471781 
C    10.5638637    8.0233603  -28.3854622 
H    10.8410039    8.7039078  -27.5801752 
O    10.6722600    5.2592411  -25.6212982 
C    10.9497070    4.6226675  -26.6991334 
O    12.0936477    4.3538057  -27.1426536 
C     9.7318368    4.2314881  -27.5605719 
H     8.8420208    4.1296012  -26.9131632 
H     9.5496599    5.1061120  -28.2084137 
C     9.8602927    3.0258437  -28.4925796 
H    10.8502105    3.0474353  -28.9794616 
H     9.8045206    2.0735309  -27.9271665 
C     8.7934648    3.0813905  -29.6266310 
O     9.2757318    3.9580746  -30.6333119 
H     9.9618581    3.0584124  -31.4026936 
C     7.4769870    3.6162680  -29.0490838 
O     7.1124669    4.7628682  -29.4969942 
O     6.8361339    2.9637800  -28.1919555 
C     8.5025678    1.7114667  -30.2907333 
H     8.1489213    0.9630932  -29.5613010 
H     7.6980933    1.8774847  -31.0375001 
C     9.7082271    1.1589613  -31.0417630 
O    10.3985369    2.0754834  -31.7065241 
O     9.9790006   -0.0425270  -31.0360300 
Fe    6.9404869    5.7762957  -36.0056529 
Mo    8.0762571    5.5828255  -31.2938716 
Fe    5.6056819    7.5385182  -37.3784043 
Fe    7.6955113    5.0455211  -33.8245140 
Fe    7.1007120    8.2559775  -35.4070417 
Fe    8.0775827    7.5124953  -33.1400623 
Fe    4.9031079    6.9696753  -34.8755951 
Fe    5.8908935    6.2481873  -32.6188929 
C     6.7531764    6.6813855  -34.2939478 
S     7.8401037    7.3615066  -37.4120154 
S     9.6570751    5.8889536  -33.0365658 
S     4.8191935    5.4914485  -36.6583553 
S     8.5814204    3.9968786  -35.6452239 
S     8.5667047    9.4404822  -34.2219772 
S     6.4982346    4.0952655  -32.2753682 
S     5.0355988    9.0884802  -35.7401069 
S     6.8904771    7.6507921  -31.2062809 
S     3.7294430    6.6092558  -32.9756002 
H     6.5112407    4.4982133  -34.6580028 
H     7.6963288    2.9596640  -35.6942974 
O     4.5113417    5.5290158  -29.4719231 
H     5.4716869    5.2701354  -29.5036561 
H     4.4064866    6.1918529  -30.1906802 
O     1.1048170    8.3886951  -34.2251624 
H     1.9491299    8.0261318  -33.8561213 
H     0.5809343    8.6759309  -33.4201123 
