# Supplementary material for: QM/MM Study of Partial Dissociation of S2B for the E2 Intermediate of Nitrogenase
Source: Inorg Chem. 2022 Oct 28;61(45):18067–76. doi: 10.1021/acs.inorgchem.2c02488 (PMC9667496; doi:10.1021/acs.inorgchem.2c02488)
Supplement: Supplementary file 2 — ic2c02488_si_002.zip [file ic2c02488_si_002.zip › C2_BS-147.xyz]

191
Energy = -17882.8900956738
H     4.4369168    0.2436972  -35.0655957 
C     5.2892200    0.8182375  -35.5359895 
H     5.8029074    0.1019325  -36.1885872 
C     4.8437890    2.0318260  -36.3694079 
H     5.7325320    2.5756691  -36.7339597 
H     4.2284597    1.7646679  -37.2507805 
H     4.2785014    2.7566747  -35.7608799 
C     6.2640496    1.2370597  -34.4169708 
H     7.1241517    1.7795084  -34.8513201 
H     5.7898944    1.9436813  -33.7097265 
H     6.6548713    0.3750833  -33.8410917 
H     3.5010786    2.2386226  -29.6907047 
C     3.9107296    2.0880644  -30.7133690 
H     5.0140127    2.1311605  -30.6455919 
H     3.6223465    1.0888253  -31.0791028 
N     3.4727482    3.1029847  -31.6641884 
H     3.9950519    3.9931548  -31.6539304 
C     2.8186981    2.8266797  -32.8061136 
N     1.9474907    1.7880992  -32.8691008 
H     1.7895910    1.2079356  -32.0424559 
H     1.7436204    1.3646392  -33.7868296 
N     3.0341126    3.5793212  -33.8910053 
H     3.5662761    4.4677857  -33.7815171 
H     2.3537935    3.5756819  -34.6572236 
H    12.0222730    0.4019965  -37.4415290 
C    11.5247707    1.0816155  -36.6998093 
H    11.7460796    2.1314366  -36.9732280 
H    10.4305988    0.9527960  -36.8046370 
C    11.9377070    0.8012821  -35.2317151 
H    11.0571852    0.9374344  -34.5776592 
H    12.2715497   -0.2483231  -35.1154261 
C    13.0747286    1.7137029  -34.7525054 
O    14.1812362    1.7559629  -35.3271830 
N    12.7807147    2.4682214  -33.6759981 
H    11.8703861    2.3644113  -33.2181201 
H    13.4482001    3.1936265  -33.3236647 
H     7.2792331    1.5625365  -41.6140711 
C     7.5942088    2.0287564  -40.6770928 
N     8.4481655    3.1130870  -40.7080477 
C     8.5918295    3.4774342  -39.4401770 
H     9.2030183    4.2963950  -39.0604494 
N     7.8703268    2.6799725  -38.6078950 
H     7.8227560    2.8188803  -37.5818078 
C     7.2125763    1.7493582  -39.3784571 
H     6.5405736    1.0111376  -38.9433030 
H     2.9874019    9.5563638  -40.1221355 
C     3.1337422    8.7020796  -39.4339974 
H     2.5259596    7.8395492  -39.7561387 
H     2.8649565    9.0191504  -38.4119447 
S     4.9571569    8.3028104  -39.5259979 
H     6.6384253    8.6437700  -42.9246141 
C     7.4381994    7.8431175  -42.9602878 
H     8.0104222    8.0285687  -43.8820843 
H     8.0931766    7.9808052  -42.0820441 
C     6.8424106    6.4194352  -43.0194009 
O     7.2645134    5.6446370  -43.8879476 
N     5.9309633    6.1203583  -42.0741522 
H     5.5982308    6.8435575  -41.4177361 
C     5.3992313    4.7598637  -41.9365366 
H     6.2540145    4.0901113  -42.1402768 
C     4.9318111    4.5188159  -40.4981132 
H     4.6054935    3.4664451  -40.4211261 
H     5.7643174    4.6706947  -39.7772983 
O     3.8096162    5.3281135  -40.1155932 
H     4.1708842    6.1837309  -39.7742719 
H     4.6116203    4.4933727  -42.6606168 
H    13.6350100   11.3414464  -31.9266767 
C    12.7258738   10.6514595  -31.9687145 
H    12.8823048    9.9508452  -31.1236601 
H    11.7395389   11.1903046  -31.7880366 
C    12.9185548    9.7938105  -33.2343852 
O    14.0630164    9.5307973  -33.6141735 
N    11.8172696    9.2502564  -33.8094019 
H    10.8604523    9.5197798  -33.5372448 
C    11.9412420    8.1253778  -34.7312299 
H    12.8757467    7.5959569  -34.4998798 
H    11.0841002    7.4593062  -34.5345200 
C    11.9785011    8.4880569  -36.2249262 
O    13.0034705    8.3887705  -36.9040096 
N    10.7773150    8.9133216  -36.7329906 
H     9.9349232    8.7720168  -36.1507397 
C    10.5997403    9.1191673  -38.1550133 
H    11.5971596    9.2931347  -38.5966414 
H    10.1878090    8.2108918  -38.6323332 
C     9.6680148   10.2520053  -38.5771582 
O     9.5051217   10.4742732  -39.7836726 
N     9.0552436   10.9728959  -37.5980797 
H     9.1369161   10.6561263  -36.6217109 
C     8.1120153   12.0394303  -37.9250647 
H     8.3490800   12.3847862  -38.9421643 
H     7.0485424   11.6521847  -37.9282305 
C     8.2151876   13.2341846  -36.9594009 
O     8.4601660   14.3763407  -37.3726611 
N     7.9305764   12.9191904  -35.6759756 
H     7.8287299   11.9277265  -35.4198332 
C     7.8481038   13.8948579  -34.5792490 
H     6.9948449   14.5706566  -34.8052733 
C     7.5302529   13.1153915  -33.2947858 
H     8.3211481   12.3578764  -33.1165600 
H     7.5500706   13.8182219  -32.4395057 
C     6.1627371   12.4058918  -33.3393898 
H     5.3548321   13.1669987  -33.3048440 
H     6.0384765   11.8453464  -34.2872898 
C     5.9847658   11.4146091  -32.1873888 
H     6.6762590   10.5579166  -32.3150852 
H     6.2225785   11.9160143  -31.2272430 
N     4.5940632   10.9462775  -32.1448773 
H     3.9771119   11.1410286  -32.9472921 
C     4.0095614   10.3344481  -31.1080137 
N     4.6932197   10.1258868  -29.9717761 
H     5.6398381   10.4998358  -29.8589909 
H     4.3284794    9.5350717  -29.2185962 
N     2.7248279    9.9212813  -31.2272327 
H     2.2497621   10.1738359  -32.1049149 
H     2.1213527    9.9255033  -30.4017739 
H     8.7324591   14.5632894  -34.4829192 
H    15.6743737    6.4028925  -34.2178324 
C    15.6460116    6.5854566  -33.1076233 
H    16.6649108    6.3734608  -32.7178368 
H    15.4136476    7.6454773  -32.9078168 
C    14.6440647    5.6739900  -32.3425310 
O    14.1069875    6.1565670  -31.2949249 
O    14.4635510    4.4926959  -32.7683636 
H    14.3574821    4.7912426  -38.3713321 
C    13.3760497    4.9307029  -37.8747223 
C    12.2633899    5.4047371  -38.5928380 
H    12.3179253    5.5656502  -39.6776329 
C    11.0728778    5.6957026  -37.9139907 
H    10.1989886    6.0845512  -38.4501108 
C    10.9879096    5.5230701  -36.5274713 
H    10.0629642    5.7783421  -36.0051186 
C    12.0794267    5.0045370  -35.8210613 
H    12.0124317    4.8509684  -34.7397168 
C    13.2701229    4.6969847  -36.4926095 
H    14.1079642    4.2847487  -35.9189248 
H     8.4106692    7.4564849  -28.1843941 
C     9.3620005    7.4886896  -28.7412037 
N     9.5857199    6.7037319  -29.8622478 
C    10.8912314    6.7946575  -30.1285131 
H    11.4270214    6.2996418  -30.9408971 
N    11.5041375    7.6123723  -29.2421146 
H    12.5125744    7.8486566  -29.2718378 
C    10.5563495    8.0573609  -28.3443094 
H    10.8110770    8.7628650  -27.5530983 
O    10.6749659    5.2602173  -25.6118654 
C    10.9493334    4.6208751  -26.6879074 
O    12.0906889    4.3599009  -27.1419327 
C     9.7277173    4.2147816  -27.5350440 
H     8.8439385    4.1094336  -26.8806476 
H     9.5345783    5.0838833  -28.1873100 
C     9.8613799    3.0060789  -28.4606110 
H    10.8519788    3.0275724  -28.9445971 
H     9.8048015    2.0530947  -27.8963616 
C     8.8046873    3.0715965  -29.6000633 
O     9.3018087    3.9665207  -30.5802126 
H    10.0168348    3.0377064  -31.3783752 
C     7.4797042    3.5972557  -29.0350571 
O     7.1211717    4.7449706  -29.4875244 
O     6.8232573    2.9468292  -28.1903850 
C     8.5153925    1.7108346  -30.2844892 
H     8.1457263    0.9606058  -29.5653575 
H     7.7221000    1.8904781  -31.0402654 
C     9.7245108    1.1560326  -31.0213877 
O    10.4346473    2.0748543  -31.6710216 
O     9.9898121   -0.0441006  -31.0279067 
Fe    5.3943718    7.6232462  -37.3961590 
Mo    8.1196978    5.5755697  -31.2408612 
Fe    7.0790458    5.7249964  -36.1793228 
Fe    4.6751568    7.1029924  -34.8064154 
Fe    7.0382125    8.3836642  -35.4774076 
Fe    8.3104165    7.7087022  -33.0872612 
Fe    7.9356265    5.0154229  -33.8325522 
Fe    5.6738489    6.1222965  -32.2809707 
C     6.7744952    6.9156224  -34.2225855 
S     7.7799920    7.4544094  -37.4609662 
S     9.7816671    5.9472656  -32.9250194 
S     4.7803993    5.5878247  -36.5945875 
S     8.2783325    3.8977594  -35.7096498 
S     8.5592762    9.6428042  -34.3041946 
S     6.5885240    4.0372832  -32.3078460 
S     4.8441702    9.1699381  -35.6921001 
S     6.9353725    7.6557111  -31.1514929 
S     3.5613949    6.5728185  -32.9110117 
H     6.3667744    5.8057144  -34.2491837 
H     6.0625099    7.5026000  -33.5134444 
O     4.5896285    5.6096767  -29.3865894 
H     5.5342260    5.2830919  -29.4115249 
H     4.6241653    6.5030079  -29.7922826 
O     1.0672584    8.3905317  -34.2359087 
H     1.8974164    8.0131265  -33.8533231 
H     0.5401875    8.6852675  -33.4338506 
