# Supplementary material for: QM/MM Study of Partial Dissociation of S2B for the E2 Intermediate of Nitrogenase
Source: Inorg Chem. 2022 Oct 28;61(45):18067–76. doi: 10.1021/acs.inorgchem.2c02488 (PMC9667496; doi:10.1021/acs.inorgchem.2c02488)
Supplement: Supplementary file 2 — ic2c02488_si_002.zip [file ic2c02488_si_002.zip › D26_BS-234.xyz]

191
Energy = -17882.9390574791
H     4.4370368    0.2479425  -35.0679050 
C     5.2866804    0.8287819  -35.5413768 
H     5.7913190    0.1181367  -36.2067578 
C     4.8264475    2.0494691  -36.3599618 
H     5.7055366    2.6058631  -36.7304877 
H     4.2033272    1.7859241  -37.2371543 
H     4.2633252    2.7634302  -35.7363326 
C     6.2765866    1.2413077  -34.4330676 
H     7.1381055    1.7739842  -34.8758175 
H     5.8195896    1.9561079  -33.7233799 
H     6.6663416    0.3776588  -33.8595406 
H     3.5021052    2.2405335  -29.6899775 
C     3.9139504    2.0942130  -30.7113264 
H     5.0172933    2.1245821  -30.6375842 
H     3.6152716    1.1029668  -31.0898913 
N     3.4941420    3.1273892  -31.6499864 
H     4.0158544    4.0167070  -31.6025613 
C     2.8473039    2.8774686  -32.8015387 
N     1.9737710    1.8400422  -32.8890488 
H     1.8134265    1.2455698  -32.0734729 
H     1.7748584    1.4287391  -33.8131468 
N     3.0650535    3.6539176  -33.8684136 
H     3.6024452    4.5443113  -33.7427445 
H     2.3813144    3.6664091  -34.6312986 
H    12.0228451    0.4004907  -37.4403634 
C    11.5260515    1.0769279  -36.6955256 
H    11.7467508    2.1276429  -36.9668181 
H    10.4321359    0.9435044  -36.8016041 
C    11.9414001    0.7913889  -35.2286970 
H    11.0613378    0.9165047  -34.5715662 
H    12.2827726   -0.2563192  -35.1190467 
C    13.0734847    1.7095435  -34.7479474 
O    14.1762635    1.7617766  -35.3293714 
N    12.7787878    2.4568257  -33.6671143 
H    11.8765825    2.3369025  -33.1947350 
H    13.4456029    3.1826926  -33.3141131 
H     7.2804872    1.5602013  -41.6125026 
C     7.5983340    2.0203249  -40.6727453 
N     8.4650677    3.0951064  -40.6930615 
C     8.6296360    3.4323095  -39.4206808 
H     9.2529211    4.2385762  -39.0339449 
N     7.9114344    2.6239207  -38.5944107 
H     7.8537392    2.7497318  -37.5713003 
C     7.2291791    1.7193656  -39.3759483 
H     6.5501978    0.9838784  -38.9479693 
H     2.9841195    9.5553546  -40.1136576 
C     3.1211846    8.7038644  -39.4105944 
H     2.5294713    7.8352388  -39.7472014 
H     2.8095370    9.0253313  -38.4028705 
S     4.9399997    8.2987086  -39.4094043 
H     6.6368384    8.6428513  -42.9232190 
C     7.4347002    7.8407357  -42.9564448 
H     8.0043055    8.0209669  -43.8810350 
H     8.0920809    7.9802013  -42.0809298 
C     6.8345407    6.4188046  -43.0084217 
O     7.2515183    5.6413654  -43.8768673 
N     5.9252287    6.1211432  -42.0596976 
H     5.6010688    6.8395898  -41.3945932 
C     5.3927911    4.7596755  -41.9264549 
H     6.2479153    4.0910645  -42.1312397 
C     4.9272389    4.5135311  -40.4881535 
H     4.5889441    3.4639252  -40.4198088 
H     5.7642769    4.6490295  -39.7698724 
O     3.8172887    5.3347922  -40.0946406 
H     4.1887113    6.1695676  -39.7121598 
H     4.6080795    4.4933392  -42.6555456 
H    13.6349497   11.3413649  -31.9266331 
C    12.7256953   10.6507880  -31.9677884 
H    12.8811403    9.9509033  -31.1221359 
H    11.7395653   11.1900913  -31.7879780 
C    12.9174176    9.7929354  -33.2334188 
O    14.0613767    9.5402884  -33.6227191 
N    11.8167759    9.2404147  -33.8007273 
H    10.8590888    9.4851029  -33.5081802 
C    11.9427155    8.1195362  -34.7269463 
H    12.8797893    7.5919264  -34.5011033 
H    11.0867123    7.4514392  -34.5307832 
C    11.9746843    8.4866767  -36.2195429 
O    12.9953805    8.3849837  -36.9048527 
N    10.7709299    8.9139234  -36.7235174 
H     9.9307014    8.7695730  -36.1376190 
C    10.5921413    9.1166508  -38.1466369 
H    11.5905980    9.2851768  -38.5885357 
H    10.1790101    8.2082834  -38.6234864 
C     9.6671499   10.2532752  -38.5745286 
O     9.5155511   10.4804572  -39.7818069 
N     9.0498621   10.9726125  -37.5974530 
H     9.1036611   10.6354293  -36.6272475 
C     8.1089626   12.0402844  -37.9259896 
H     8.3482414   12.3853723  -38.9426126 
H     7.0470324   11.6524626  -37.9289367 
C     8.2160508   13.2346909  -36.9604134 
O     8.4746082   14.3743482  -37.3711825 
N     7.9281301   12.9193437  -35.6777194 
H     7.7782538   11.9316947  -35.4356057 
C     7.8486667   13.8892859  -34.5747506 
H     6.9916319   14.5637591  -34.7907566 
C     7.5391412   13.0988536  -33.2945490 
H     8.3278067   12.3359594  -33.1295073 
H     7.5692268   13.7933615  -32.4329445 
C     6.1666604   12.3981073  -33.3332680 
H     5.3655149   13.1658840  -33.2890720 
H     6.0292803   11.8439022  -34.2836030 
C     5.9859678   11.4013649  -32.1859991 
H     6.6602375   10.5329441  -32.3262946 
H     6.2428310   11.8932812  -31.2259131 
N     4.5874445   10.9597131  -32.1315559 
H     3.9697552   11.1566321  -32.9325846 
C     4.0082120   10.3283342  -31.1036271 
N     4.6902988   10.1120879  -29.9687120 
H     5.6379398   10.4833676  -29.8574902 
H     4.3472500    9.4759141  -29.2415197 
N     2.7241263    9.9113565  -31.2270755 
H     2.2510008   10.1688730  -32.1041975 
H     2.1201363    9.9215280  -30.4017885 
H     8.7325817   14.5609928  -34.4808601 
H    15.6742567    6.4024554  -34.2185626 
C    15.6454025    6.5843911  -33.1085875 
H    16.6641917    6.3717540  -32.7189678 
H    15.4141397    7.6445743  -32.9091387 
C    14.6420645    5.6735640  -32.3439414 
O    14.1071577    6.1560145  -31.2957547 
O    14.4593704    4.4930514  -32.7722628 
H    14.3551630    4.7916072  -38.3705289 
C    13.3713921    4.9303272  -37.8727844 
C    12.2574726    5.4016752  -38.5912392 
H    12.3142360    5.5691069  -39.6750300 
C    11.0619860    5.6808517  -37.9147942 
H    10.1892028    6.0665690  -38.4550173 
C    10.9713217    5.4988380  -36.5292195 
H    10.0427283    5.7454288  -36.0077995 
C    12.0663151    4.9869206  -35.8222577 
H    11.9982066    4.8304310  -34.7411924 
C    13.2622479    4.6915190  -36.4917545 
H    14.1007536    4.2829429  -35.9165973 
H     8.4085783    7.4567450  -28.1897303 
C     9.3553041    7.4886000  -28.7553815 
N     9.5610477    6.7243270  -29.8945388 
C    10.8642102    6.8097414  -30.1723810 
H    11.3859070    6.3244628  -30.9993703 
N    11.4938795    7.6044370  -29.2764192 
H    12.5044173    7.8314581  -29.3068165 
C    10.5585880    8.0392491  -28.3606132 
H    10.8286074    8.7265597  -27.5588069 
O    10.6713965    5.2587720  -25.6236328 
C    10.9476564    4.6223409  -26.7016987 
O    12.0912064    4.3549918  -27.1470794 
C     9.7289747    4.2294910  -27.5606938 
H     8.8409169    4.1266957  -26.9115433 
H     9.5447603    5.1037169  -28.2083700 
C     9.8584696    3.0253377  -28.4941802 
H    10.8494376    3.0462756  -28.9778633 
H     9.7978558    2.0703777  -27.9332953 
C     8.7990141    3.0927759  -29.6332160 
O     9.2933757    3.9793905  -30.6239361 
H     9.9987549    3.0583429  -31.4066428 
C     7.4773656    3.6220376  -29.0610107 
O     7.1079530    4.7651573  -29.5169765 
O     6.8392870    2.9703237  -28.2017226 
C     8.5054934    1.7310176  -30.3153644 
H     8.1241513    0.9837128  -29.5992095 
H     7.7206422    1.9206485  -31.0780469 
C     9.7196932    1.1703178  -31.0404841 
O    10.4316409    2.0857475  -31.6904341 
O     9.9877609   -0.0305708  -31.0350921 
Fe    6.9285096    5.8674573  -36.1245325 
Mo    8.1026807    5.5958110  -31.2832354 
Fe    5.5006847    7.7373586  -37.2721583 
Fe    5.9103686    6.1901827  -32.6324255 
Fe    7.1042661    8.2919240  -35.3223347 
Fe    8.1595999    7.5563726  -33.1288834 
Fe    7.8897186    5.0471991  -33.8646168 
Fe    5.0024566    7.0207450  -34.8363931 
C     6.7844634    6.7223689  -34.2636896 
S     7.7413675    7.5939965  -37.3644206 
S     9.7457648    5.9664640  -32.9788430 
S     4.7373479    5.7174770  -36.6361611 
S     8.0696423    4.0723958  -35.7597008 
S     8.5688671    9.5195815  -34.2095311 
S     6.5566885    4.0695938  -32.3296710 
S     4.9925198    9.1572956  -35.6015751 
S     6.8862556    7.6525410  -31.2210545 
S     3.7620920    6.6220308  -33.0242293 
H     8.6870866    3.7740711  -33.5697750 
H     7.0217393    5.1514838  -37.4743777 
O     4.5073875    5.5290427  -29.4714163 
H     5.4638345    5.2550625  -29.5117495 
H     4.4175808    6.2120984  -30.1722880 
O     1.0963008    8.3882084  -34.2376143 
H     1.9420288    8.0155323  -33.8838686 
H     0.5833889    8.6776958  -33.4266248 
