# Supplementary material for: QM/MM Study of Partial Dissociation of S2B for the E2 Intermediate of Nitrogenase
Source: Inorg Chem. 2022 Oct 28;61(45):18067–76. doi: 10.1021/acs.inorgchem.2c02488 (PMC9667496; doi:10.1021/acs.inorgchem.2c02488)
Supplement: Supplementary file 2 — ic2c02488_si_002.zip [file ic2c02488_si_002.zip › H2F_BS-157.xyz]

191
Energy = -17882.9165253554
H     4.4352198    0.2556064  -35.0757455 
C     5.2768478    0.8458209  -35.5651313 
H     5.7606911    0.1369697  -36.2457644 
C     4.8003447    2.0724346  -36.3703811 
H     5.6672356    2.5925776  -36.8189875 
H     4.1133313    1.8190447  -37.2013647 
H     4.3011401    2.8132448  -35.7223831 
C     6.3031196    1.2616412  -34.4926776 
H     7.1503828    1.7928230  -34.9705147 
H     5.8730314    1.9782659  -33.7685401 
H     6.7203135    0.4019111  -33.9343206 
H     3.5029723    2.2418871  -29.6894848 
C     3.9160425    2.0992364  -30.7107009 
H     5.0196158    2.0930634  -30.6306474 
H     3.5900627    1.1238770  -31.1063579 
N     3.5262168    3.1633806  -31.6259756 
H     4.0121048    4.0645751  -31.5017640 
C     2.8926698    2.9650477  -32.7945675 
N     2.0276237    1.9263080  -32.9382509 
H     1.8544691    1.3023090  -32.1485121 
H     1.8301319    1.5496400  -33.8773463 
N     3.1159069    3.7932421  -33.8210158 
H     3.6560310    4.6732833  -33.6526031 
H     2.4414477    3.8397223  -34.5907941 
H    12.0238729    0.3950957  -37.4354509 
C    11.5290490    1.0607442  -36.6814139 
H    11.7539382    2.1137663  -36.9397795 
H    10.4357735    0.9235909  -36.7931407 
C    11.9434665    0.7513925  -35.2177120 
H    11.0657481    0.8569779  -34.5541175 
H    12.2916777   -0.2958656  -35.1284941 
C    13.0689618    1.6693698  -34.7212332 
O    14.1517215    1.7748892  -35.3337560 
N    12.7889284    2.3561785  -33.5983463 
H    11.9216652    2.1720002  -33.0690510 
H    13.4534121    3.0827116  -33.2492497 
H     7.2847577    1.5462418  -41.6074222 
C     7.6210308    1.9727981  -40.6579350 
N     8.6183951    2.9270532  -40.6616734 
C     8.9624607    3.0799769  -39.3932395 
H     9.7364895    3.7423797  -39.0073851 
N     8.2298859    2.2685068  -38.5763222 
H     8.2017786    2.3422296  -37.5592643 
C     7.3383348    1.5737078  -39.3676816 
H     6.6015287    0.8932771  -38.9483000 
H     2.9781422    9.5559716  -40.1161132 
C     3.1044807    8.7036309  -39.4171398 
H     2.5542937    7.8188385  -39.7809715 
H     2.7403928    9.0118516  -38.4231766 
S     4.9307396    8.3551876  -39.3413683 
H     6.6310816    8.6376564  -42.9170510 
C     7.4218196    7.8284746  -42.9428800 
H     7.9863065    7.9887205  -43.8738167 
H     8.0879167    7.9760471  -42.0758520 
C     6.8154472    6.4077254  -42.9732501 
O     7.2310254    5.6239562  -43.8364947 
N     5.9105984    6.1095618  -42.0173417 
H     5.5701502    6.8304019  -41.3644244 
C     5.3650250    4.7500080  -41.9072287 
H     6.2198987    4.0750569  -42.0949495 
C     4.8397234    4.4713708  -40.4947503 
H     4.3993239    3.4572932  -40.5050281 
H     5.6541599    4.4740095  -39.7435645 
O     3.7962869    5.3719432  -40.0798893 
H     4.2212310    6.1397442  -39.6220307 
H     4.5977281    4.4902038  -42.6499048 
H    13.6339795   11.3407467  -31.9262997 
C    12.7239046   10.6495119  -31.9676877 
H    12.8795470    9.9513882  -31.1202511 
H    11.7386813   11.1895011  -31.7877833 
C    12.9162816    9.7904441  -33.2324927 
O    14.0615545    9.5535589  -33.6288033 
N    11.8227697    9.2140038  -33.7925405 
H    10.8605682    9.4514216  -33.5049564 
C    11.9836057    8.1049699  -34.7277465 
H    12.9487249    7.6246847  -34.5197016 
H    11.1697888    7.3871714  -34.5253553 
C    11.9721666    8.4740559  -36.2182729 
O    12.9693489    8.3545765  -36.9351455 
N    10.7587529    8.9164736  -36.6880537 
H     9.9332118    8.7831986  -36.0820380 
C    10.5445058    9.0872879  -38.1130651 
H    11.5379306    9.2115343  -38.5799021 
H    10.0904270    8.1779082  -38.5499159 
C     9.6472804   10.2421042  -38.5558663 
O     9.4779610   10.4374906  -39.7659768 
N     9.0727671   11.0101266  -37.5898383 
H     9.1328618   10.6921856  -36.6147073 
C     8.1118732   12.0570665  -37.9236257 
H     8.3459422   12.4072888  -38.9395702 
H     7.0492398   11.6583210  -37.9275956 
C     8.2109134   13.2480019  -36.9544952 
O     8.4770989   14.3878199  -37.3609561 
N     7.9198095   12.9286830  -35.6734963 
H     7.7455285   11.9437752  -35.4347346 
C     7.8442957   13.9016340  -34.5739480 
H     6.9937084   14.5822751  -34.7968016 
C     7.5277830   13.1328288  -33.2837271 
H     8.3124959   12.3700748  -33.1017702 
H     7.5577508   13.8442078  -32.4356416 
C     6.1550648   12.4355677  -33.3138679 
H     5.3533677   13.2043265  -33.3151815 
H     6.0305665   11.8376614  -34.2388596 
C     5.9575530   11.4890888  -32.1287289 
H     6.6573479   10.6332705  -32.2084963 
H     6.1705706   12.0274305  -31.1821446 
N     4.5707210   11.0141698  -32.1024767 
H     3.9626929   11.1961286  -32.9149017 
C     3.9976354   10.3546913  -31.0897854 
N     4.6847610   10.1244078  -29.9599991 
H     5.6282965   10.5050290  -29.8437069 
H     4.3469554    9.4776544  -29.2401303 
N     2.7194324    9.9268076  -31.2223839 
H     2.2445410   10.1938094  -32.0953998 
H     2.1163158    9.9001728  -30.3977582 
H     8.7312313   14.5656990  -34.4811750 
H    15.6730396    6.4012593  -34.2179435 
C    15.6418226    6.5809169  -33.1074784 
H    16.6600356    6.3695788  -32.7155775 
H    15.4082376    7.6404598  -32.9057355 
C    14.6373858    5.6659753  -32.3463719 
O    14.1005759    6.1494524  -31.2980474 
O    14.4555063    4.4876129  -32.7778940 
H    14.3509442    4.7880801  -38.3693008 
C    13.3615922    4.9165794  -37.8738908 
C    12.2425394    5.3540587  -38.6065007 
H    12.3180405    5.5538350  -39.6837123 
C    11.0120300    5.5429063  -37.9609069 
H    10.1229850    5.8733320  -38.5124212 
C    10.8868573    5.2915997  -36.5874567 
H     9.9170869    5.4411394  -36.0954185 
C    11.9993357    4.8486594  -35.8587364 
H    11.9177133    4.6538666  -34.7843554 
C    13.2332605    4.6508882  -36.4993819 
H    14.0761679    4.2775908  -35.9073183 
H     8.4094110    7.4541658  -28.1936614 
C     9.3547794    7.4810252  -28.7669609 
N     9.5535043    6.7287430  -29.9177746 
C    10.8563258    6.8135859  -30.1990346 
H    11.3748721    6.3410588  -31.0351607 
N    11.4926933    7.5940999  -29.2955665 
H    12.5042038    7.8174356  -29.3254458 
C    10.5617268    8.0220151  -28.3721844 
H    10.8350544    8.6969684  -27.5614049 
O    10.6639496    5.2578369  -25.6346345 
C    10.9478624    4.6249571  -26.7126189 
O    12.0941138    4.3620924  -27.1525406 
C     9.7342325    4.2281738  -27.5794255 
H     8.8499276    4.0969066  -26.9307795 
H     9.5325500    5.1143110  -28.2055896 
C     9.8841564    3.0419773  -28.5348361 
H    10.8742470    3.0803296  -29.0187580 
H     9.8372213    2.0781068  -27.9894323 
C     8.8200736    3.0812564  -29.6686731 
O     9.3038362    3.9780550  -30.6946940 
H     9.8795163    3.3049819  -31.3310609 
C     7.5040741    3.6340135  -29.1143327 
O     7.1218471    4.7621262  -29.5985817 
O     6.8810470    3.0017730  -28.2300150 
C     8.5505026    1.7170054  -30.3370891 
H     8.1987062    0.9827500  -29.5924626 
H     7.7421366    1.8634582  -31.0835166 
C     9.7797406    1.1630991  -31.0842364 
O    10.4624169    2.0592130  -31.7299133 
O    10.0001148   -0.0595318  -31.0401393 
Fe    5.9264137    6.3678280  -32.6121241 
Mo    8.0807281    5.6689699  -31.3472947 
Fe    7.7717784    5.3525738  -34.0171824 
Fe    6.9633989    6.1834024  -36.1415264 
Fe    6.9061740    8.6862893  -35.1327785 
Fe    4.8309110    7.2897893  -34.6936959 
Fe    5.3540360    8.0491234  -37.1147423 
Fe    8.0289748    7.6852658  -33.0585023 
C     6.7063878    6.9632803  -34.2695449 
S     7.5961292    8.1617176  -37.1434742 
S     9.6664719    6.0969569  -33.0784239 
S     4.6644360    6.0018475  -36.4923751 
S     7.4182996    5.2697522  -38.1479021 
S     8.5344592    9.6749526  -34.0096373 
S     6.5659626    4.1950117  -32.5113264 
S     4.7464035    9.4442795  -35.4164326 
S     6.8804747    7.6959030  -31.1268436 
S     3.7549682    6.7445088  -32.8131578 
H     6.9712541    6.2496466  -38.9881442 
H     7.6734862    4.7360865  -35.5771837 
O     4.5149971    5.5060308  -29.5133514 
H     5.4768698    5.2517881  -29.5560537 
H     4.4083726    6.1888095  -30.2151392 
O     1.0993864    8.3886038  -34.2322538 
H     1.9641939    8.0759485  -33.8683309 
H     0.5790224    8.6815291  -33.4268319 
