# Supplementary material for: QM/MM Study of Partial Dissociation of S2B for the E2 Intermediate of Nitrogenase
Source: Inorg Chem. 2022 Oct 28;61(45):18067–76. doi: 10.1021/acs.inorgchem.2c02488 (PMC9667496; doi:10.1021/acs.inorgchem.2c02488)
Supplement: Supplementary file 2 — ic2c02488_si_002.zip [file ic2c02488_si_002.zip › H2S_BS-157.xyz]

191
Energy = -17882.9130669680
H     4.4342543    0.2543201  -35.0756416 
C     5.2748302    0.8424684  -35.5656714 
H     5.7582854    0.1316576  -36.2444245 
C     4.7979459    2.0649852  -36.3753484 
H     5.6688079    2.5649113  -36.8384630 
H     4.0987167    1.8137417  -37.1964838 
H     4.3176571    2.8194407  -35.7287771 
C     6.3015408    1.2641110  -34.4962178 
H     7.1483141    1.7932101  -34.9772861 
H     5.8725066    1.9848358  -33.7756227 
H     6.7187124    0.4070463  -33.9339635 
H     3.5022127    2.2424484  -29.6896056 
C     3.9137800    2.1011163  -30.7111375 
H     5.0174642    2.0918164  -30.6329544 
H     3.5840442    1.1276438  -31.1083698 
N     3.5252947    3.1697691  -31.6220745 
H     4.0096269    4.0710490  -31.4896322 
C     2.8971635    2.9766761  -32.7942073 
N     2.0331384    1.9380303  -32.9450567 
H     1.8545715    1.3132189  -32.1572610 
H     1.8358592    1.5650334  -33.8854433 
N     3.1251791    3.8085439  -33.8169956 
H     3.6632160    4.6891523  -33.6412700 
H     2.4516351    3.8602129  -34.5873348 
H    12.0234210    0.3942943  -37.4349131 
C    11.5275167    1.0581419  -36.6799099 
H    11.7465788    2.1124721  -36.9384764 
H    10.4349747    0.9137477  -36.7898223 
C    11.9426590    0.7508781  -35.2160397 
H    11.0642737    0.8534725  -34.5528325 
H    12.2947106   -0.2949620  -35.1266488 
C    13.0645042    1.6742281  -34.7211756 
O    14.1477236    1.7782375  -35.3330273 
N    12.7792450    2.3674076  -33.6037248 
H    11.9126173    2.1812831  -33.0738838 
H    13.4435110    3.0944851  -33.2538670 
H     7.2918610    1.5450843  -41.6071165 
C     7.6425595    1.9679967  -40.6592979 
N     8.6080301    2.9528064  -40.6722535 
C     8.9957514    3.0881765  -39.4139372 
H     9.7602835    3.7664309  -39.0372936 
N     8.3226785    2.2287590  -38.5941188 
H     8.3737553    2.2358606  -37.5757810 
C     7.4254077    1.5237501  -39.3703504 
H     6.7219550    0.8144974  -38.9447889 
H     2.9760029    9.5578350  -40.1156360 
C     3.0986600    8.7080289  -39.4148580 
H     2.5361854    7.8286397  -39.7733319 
H     2.7400912    9.0235893  -38.4210382 
S     4.9183055    8.3374310  -39.3493194 
H     6.6349408    8.6406832  -42.9205876 
C     7.4303757    7.8354962  -42.9506759 
H     7.9984894    8.0082124  -43.8773507 
H     8.0907620    7.9783144  -42.0784118 
C     6.8262283    6.4148612  -42.9965700 
O     7.2388847    5.6373823  -43.8681171 
N     5.9156964    6.1179597  -42.0491811 
H     5.6176298    6.8252242  -41.3621080 
C     5.3762934    4.7586981  -41.9254657 
H     6.2311485    4.0833514  -42.1158337 
C     4.8778591    4.5022591  -40.5016100 
H     4.4898208    3.4671081  -40.4667670 
H     5.7093612    4.5934719  -39.7787903 
O     3.8035897    5.3666466  -40.0930036 
H     4.2115364    6.1563192  -39.6551614 
H     4.6025789    4.4931428  -42.6576951 
H    13.6345633   11.3402787  -31.9266981 
C    12.7248386   10.6487975  -31.9688517 
H    12.8796545    9.9500421  -31.1219261 
H    11.7392036   11.1891326  -31.7883013 
C    12.9199359    9.7889309  -33.2333821 
O    14.0666112    9.5461873  -33.6224255 
N    11.8259665    9.2198686  -33.7992274 
H    10.8634304    9.4640717  -33.5170637 
C    11.9781629    8.1065210  -34.7310044 
H    12.9361068    7.6140323  -34.5174716 
H    11.1534046    7.4011480  -34.5292319 
C    11.9769954    8.4716293  -36.2232761 
O    12.9781922    8.3462256  -36.9340997 
N    10.7688674    8.9180173  -36.7006198 
H     9.9391713    8.7922569  -36.0979027 
C    10.5642913    9.1016802  -38.1256198 
H    11.5596938    9.2370611  -38.5849228 
H    10.1194423    8.1942863  -38.5755293 
C     9.6620957   10.2553588  -38.5630554 
O     9.5059761   10.4662287  -39.7722759 
N     9.0709350   11.0058242  -37.5928281 
H     9.1164795   10.6724692  -36.6218505 
C     8.1117527   12.0550634  -37.9242931 
H     8.3466921   12.4053605  -38.9400210 
H     7.0491842   11.6575528  -37.9279262 
C     8.2112802   13.2462582  -36.9551233 
O     8.4752407   14.3864757  -37.3620844 
N     7.9206269   12.9275750  -35.6737912 
H     7.7538631   11.9418963  -35.4329805 
C     7.8442460   13.9008372  -34.5744692 
H     6.9928810   14.5806512  -34.7969751 
C     7.5284328   13.1295285  -33.2853437 
H     8.3112121   12.3633938  -33.1087775 
H     7.5635823   13.8373644  -32.4346001 
C     6.1525025   12.4377551  -33.3141860 
H     5.3542393   13.2096483  -33.2904566 
H     6.0153067   11.8610973  -34.2508543 
C     5.9636104   11.4673353  -32.1468280 
H     6.6522038   10.6057923  -32.2561782 
H     6.1977205   11.9833185  -31.1931229 
N     4.5715100   11.0082571  -32.1070952 
H     3.9611164   11.1900425  -32.9177904 
C     3.9987158   10.3547545  -31.0903140 
N     4.6874575   10.1233127  -29.9617426 
H     5.6334924   10.4983446  -29.8486563 
H     4.3483652    9.4785030  -29.2408053 
N     2.7173023    9.9343473  -31.2165388 
H     2.2411801   10.1985887  -32.0896351 
H     2.1167766    9.9157511  -30.3897822 
H     8.7311249   14.5653963  -34.4813406 
H    15.6726981    6.4013318  -34.2181032 
C    15.6408559    6.5811566  -33.1077330 
H    16.6587689    6.3699008  -32.7152132 
H    15.4069931    7.6406579  -32.9062762 
C    14.6360846    5.6664528  -32.3470621 
O    14.1021858    6.1478639  -31.2965003 
O    14.4511156    4.4892876  -32.7813916 
H    14.3480005    4.7889223  -38.3701905 
C    13.3548441    4.9184534  -37.8780810 
C    12.2393100    5.3564660  -38.6165628 
H    12.3206577    5.5593340  -39.6926817 
C    11.0035417    5.5417826  -37.9796735 
H    10.1231344    5.8768717  -38.5406195 
C    10.8669889    5.2856520  -36.6079999 
H     9.8898988    5.4270680  -36.1272803 
C    11.9767894    4.8473562  -35.8724067 
H    11.8888975    4.6518276  -34.7985731 
C    13.2164836    4.6538997  -36.5043951 
H    14.0563105    4.2843663  -35.9056281 
H     8.4099244    7.4545406  -28.1916055 
C     9.3567675    7.4822521  -28.7613136 
N     9.5581682    6.7264996  -29.9089484 
C    10.8611060    6.8117707  -30.1887873 
H    11.3810212    6.3371486  -31.0229311 
N    11.4950615    7.5961021  -29.2870437 
H    12.5060694    7.8215641  -29.3173594 
C    10.5624973    8.0258406  -28.3661348 
H    10.8345053    8.7040734  -27.5575847 
O    10.6655573    5.2574306  -25.6315194 
C    10.9480558    4.6240130  -26.7094772 
O    12.0935914    4.3629122  -27.1523653 
C     9.7330908    4.2248725  -27.5727517 
H     8.8502019    4.0942061  -26.9221334 
H     9.5298646    5.1097992  -28.2000834 
C     9.8815469    3.0372924  -28.5262769 
H    10.8708308    3.0752329  -29.0115794 
H     9.8356330    2.0739888  -27.9798157 
C     8.8175401    3.0768660  -29.6597517 
O     9.3026795    3.9750939  -30.6830889 
H     9.8764320    3.3042938  -31.3226329 
C     7.5017262    3.6307492  -29.1055188 
O     7.1240445    4.7627468  -29.5836630 
O     6.8749621    2.9962632  -28.2255331 
C     8.5490580    1.7134330  -30.3300965 
H     8.2003931    0.9769280  -29.5863205 
H     7.7387062    1.8601052  -31.0742526 
C     9.7767286    1.1619680  -31.0817910 
O    10.4574272    2.0590092  -31.7280979 
O     9.9977651   -0.0607698  -31.0410453 
Fe    5.3646435    8.0339855  -37.1358251 
Mo    8.0822638    5.6674339  -31.3330512 
Fe    6.9476862    8.6384452  -35.1731323 
Fe    4.8473864    7.2877222  -34.6915101 
Fe    6.9302319    6.1904878  -36.1264935 
Fe    7.7746840    5.3374335  -33.9847067 
Fe    8.0473944    7.6735830  -33.0607551 
Fe    5.9280433    6.3672520  -32.5969095 
C     6.7103699    6.9506717  -34.2532258 
S     7.6167576    8.1063509  -37.2095174 
S     9.6768419    6.0709769  -33.0640679 
S     4.6578008    5.9986387  -36.4956711 
S     7.4078812    5.2853533  -38.1233348 
S     8.5580672    9.6527196  -34.0394662 
S     6.5628695    4.1890391  -32.4834565 
S     4.7968712    9.4383904  -35.4316763 
S     6.8960536    7.7041338  -31.1284243 
S     3.7603830    6.7591869  -32.8076573 
H     6.8936234    4.0393965  -37.9396164 
H     7.4262037    4.6770416  -35.4779460 
O     4.5123216    5.5033297  -29.5242491 
H     5.4750807    5.2515163  -29.5584043 
H     4.4107534    6.1859269  -30.2276520 
O     1.0986070    8.3871815  -34.2293413 
H     1.9594183    8.0687903  -33.8603007 
H     0.5764444    8.6828917  -33.4258767 
