# Supplementary material for: QM/MM Study of Partial Dissociation of S2B for the E2 Intermediate of Nitrogenase
Source: Inorg Chem. 2022 Oct 28;61(45):18067–76. doi: 10.1021/acs.inorgchem.2c02488 (PMC9667496; doi:10.1021/acs.inorgchem.2c02488)
Supplement: Supplementary file 2 — ic2c02488_si_002.zip [file ic2c02488_si_002.zip › H6M_BS-235.xyz]

191
Energy = -17882.9371505909
H     4.4327023    0.2438107  -35.0685102 
C     5.2790702    0.8188217  -35.5444697 
H     5.7949414    0.1004810  -36.1927224 
C     4.8330678    2.0296776  -36.3821416 
H     5.7209481    2.5494261  -36.7840191 
H     4.1908289    1.7683672  -37.2457787 
H     4.2990031    2.7730475  -35.7670688 
C     6.2484033    1.2498829  -34.4301513 
H     7.1205553    1.7787106  -34.8575667 
H     5.7721343    1.9622613  -33.7307621 
H     6.6399049    0.3946710  -33.8444891 
H     3.5062469    2.2406376  -29.6902056 
C     3.9262930    2.0938032  -30.7105419 
H     5.0285523    2.1307390  -30.6262185 
H     3.6400274    1.0970029  -31.0839363 
N     3.5090414    3.1119248  -31.6668206 
H     4.0195091    4.0076637  -31.6364725 
C     2.8436883    2.8434575  -32.8044925 
N     1.9668926    1.8072631  -32.8630945 
H     1.8119941    1.2254099  -32.0370916 
H     1.7591433    1.3838198  -33.7797134 
N     3.0508812    3.5978646  -33.8888759 
H     3.5902292    4.4911009  -33.7812227 
H     2.3601239    3.5951240  -34.6457561 
H    12.0233656    0.3998293  -37.4428371 
C    11.5273572    1.0766783  -36.7006100 
H    11.7310496    2.1281733  -36.9814952 
H    10.4331823    0.9359872  -36.7836170 
C    11.9674636    0.8077506  -35.2396666 
H    11.0930276    0.9288337  -34.5770330 
H    12.3311998   -0.2320091  -35.1256057 
C    13.0890935    1.7447524  -34.7780812 
O    14.2221742    1.7327657  -35.3042197 
N    12.7560207    2.5683652  -33.7668180 
H    11.7754054    2.6111442  -33.4744578 
H    13.4211022    3.2958190  -33.4163519 
H     7.2820759    1.5628651  -41.6025952 
C     7.6009424    2.0249588  -40.6544711 
N     8.4588466    3.1075707  -40.6806724 
C     8.6352418    3.4498719  -39.4127081 
H     9.2626741    4.2580089  -39.0386578 
N     7.9285474    2.6393901  -38.5743352 
H     7.9128794    2.7175365  -37.5525196 
C     7.2489568    1.7223571  -39.3520389 
H     6.5828102    0.9798333  -38.9162861 
H     2.9883579    9.5571099  -40.1183574 
C     3.1356190    8.7063874  -39.4229387 
H     2.5441754    7.8350554  -39.7523993 
H     2.8374066    9.0250095  -38.4099684 
S     4.9631414    8.3236112  -39.4657471 
H     6.6373550    8.6429411  -42.9234657 
C     7.4354491    7.8410676  -42.9575243 
H     8.0058179    8.0212898  -43.8813985 
H     8.0922897    7.9801811  -42.0810635 
C     6.8366616    6.4188154  -43.0098208 
O     7.2568047    5.6396856  -43.8757338 
N     5.9246985    6.1228959  -42.0637543 
H     5.5979976    6.8438878  -41.4012231 
C     5.3927525    4.7621030  -41.9290180 
H     6.2479853    4.0921440  -42.1320238 
C     4.9234205    4.5208383  -40.4912828 
H     4.5844873    3.4715722  -40.4190311 
H     5.7599669    4.6589755  -39.7724650 
O     3.8144851    5.3434807  -40.1025081 
H     4.1870362    6.1825944  -39.7303360 
H     4.6083725    4.4941557  -42.6568733 
H    13.6347714   11.3408807  -31.9269426 
C    12.7260962   10.6494120  -31.9698838 
H    12.8816817    9.9490524  -31.1244586 
H    11.7397816   11.1891934  -31.7886637 
C    12.9238954    9.7922959  -33.2361807 
O    14.0709694    9.5438812  -33.6189006 
N    11.8292973    9.2339086  -33.8100580 
H    10.8685409    9.4820555  -33.5296783 
C    11.9716667    8.1174353  -34.7396656 
H    12.9176642    7.6062202  -34.5157615 
H    11.1305834    7.4307696  -34.5452432 
C    11.9926280    8.4831984  -36.2320776 
O    13.0070495    8.3713141  -36.9251733 
N    10.7886113    8.9200390  -36.7279776 
H     9.9486440    8.7622355  -36.1461986 
C    10.6051206    9.1217352  -38.1514162 
H    11.6015050    9.2928107  -38.5965974 
H    10.1906347    8.2122320  -38.6241293 
C     9.6748385   10.2552330  -38.5765831 
O     9.5167973   10.4794868  -39.7830370 
N     9.0575084   10.9757260  -37.5992351 
H     9.1365538   10.6557943  -36.6259800 
C     8.1118527   12.0402246  -37.9262839 
H     8.3482944   12.3850937  -38.9436573 
H     7.0484940   11.6523106  -37.9285982 
C     8.2176464   13.2351465  -36.9613486 
O     8.4761011   14.3748174  -37.3715227 
N     7.9289181   12.9202629  -35.6784180 
H     7.7775778   11.9333780  -35.4361220 
C     7.8488431   13.8906600  -34.5759081 
H     6.9918248   14.5647913  -34.7927511 
C     7.5400543   13.1014277  -33.2952489 
H     8.3301095   12.3402754  -33.1288265 
H     7.5677949   13.7968678  -32.4344059 
C     6.1689593   12.3987872  -33.3350727 
H     5.3665386   13.1654504  -33.2945577 
H     6.0336904   11.8415116  -34.2837732 
C     5.9875374   11.4049497  -32.1858838 
H     6.6623042   10.5364545  -32.3238439 
H     6.2431356   11.8989648  -31.2266314 
N     4.5890433   10.9636919  -32.1322297 
H     3.9739618   11.1533627  -32.9372699 
C     4.0108947   10.3302053  -31.1057610 
N     4.6953813   10.1088964  -29.9729573 
H     5.6358762   10.4956923  -29.8532190 
H     4.3454855    9.4851882  -29.2384176 
N     2.7267609    9.9116090  -31.2296802 
H     2.2533235   10.1780156  -32.1043410 
H     2.1235495    9.9235391  -30.4036557 
H     8.7326397   14.5615817  -34.4814730 
H    15.6757554    6.4059820  -34.2183608 
C    15.6500374    6.5946818  -33.1085405 
H    16.6680265    6.3770603  -32.7194427 
H    15.4253462    7.6571181  -32.9123456 
C    14.6427118    5.6908911  -32.3424592 
O    14.1041654    6.1754957  -31.2965450 
O    14.4590924    4.5104558  -32.7660603 
H    14.3493217    4.7942868  -38.3736750 
C    13.3572565    4.9365532  -37.8865349 
C    12.2527805    5.3989651  -38.6254862 
H    12.3303108    5.5801407  -39.7055453 
C    11.0327079    5.6447742  -37.9785535 
H    10.1718761    6.0324211  -38.5364300 
C    10.9009501    5.4218934  -36.6030663 
H     9.9418329    5.6101160  -36.1060910 
C    11.9958222    4.9464087  -35.8711378 
H    11.8945786    4.7673359  -34.7978004 
C    13.2200865    4.6960842  -36.5080825 
H    14.0543181    4.3065262  -35.9135912 
H     8.4089503    7.4566488  -28.1889059 
C     9.3571957    7.4889475  -28.7527231 
N     9.5785481    6.7105109  -29.8796383 
C    10.8845479    6.8005066  -30.1436369 
H    11.4240221    6.3071208  -30.9543330 
N    11.5005268    7.6096856  -29.2516748 
H    12.5100846    7.8421959  -29.2787556 
C    10.5535483    8.0510848  -28.3518142 
H    10.8118116    8.7470681  -27.5535008 
O    10.6743238    5.2625248  -25.6116750 
C    10.9501381    4.6297232  -26.6916249 
O    12.0928175    4.3660033  -27.1407866 
C     9.7309588    4.2351429  -27.5476421 
H     8.8424026    4.1345471  -26.8990851 
H     9.5476870    5.1068959  -28.1989107 
C     9.8654570    3.0283345  -28.4748484 
H    10.8607586    3.0451305  -28.9484630 
H     9.7987078    2.0757196  -27.9108667 
C     8.8190776    3.0899827  -29.6254394 
O     9.3300707    3.9589271  -30.6237002 
H    10.1118483    2.9741686  -31.3246545 
C     7.4936025    3.6287526  -29.0762554 
O     7.1262352    4.7603083  -29.5645841 
O     6.8495725    2.9927538  -28.2096849 
C     8.5219905    1.7156926  -30.2799160 
H     8.1024766    0.9960867  -29.5564278 
H     7.7636372    1.8924978  -31.0723062 
C     9.7484770    1.1143196  -30.9466177 
O    10.5324098    2.0021848  -31.5446641 
O     9.9658698   -0.0963133  -30.9530111 
Fe    4.9931266    7.0164912  -34.8799141 
Mo    8.1574137    5.5689077  -31.3206758 
Fe    6.0197607    6.1894092  -32.7123663 
Fe    5.4465236    7.7035994  -37.3179939 
Fe    7.1021526    8.3695532  -35.3912734 
Fe    8.0201300    5.0568763  -33.9730682 
Fe    8.1128610    7.5818989  -33.1783040 
Fe    6.8991167    5.9765896  -36.1647308 
C     6.8763362    6.6707976  -34.3704257 
S     7.7681767    7.5517498  -37.4663970 
S     9.7693024    6.0605478  -32.9795857 
S     4.7609345    5.6277853  -36.7083624 
S     9.2409934    3.1408604  -34.5724792 
S     8.5827804    9.5409269  -34.1822103 
S     6.6847763    4.0590776  -32.4277363 
S     4.9165852    9.1376755  -35.5849328 
S     6.9176414    7.6095731  -31.2465786 
S     3.8405910    6.5227700  -33.0234744 
H     9.0624805    2.4074960  -33.4392075 
H     7.8079064    4.7143524  -35.6921739 
O     4.5279172    5.5253218  -29.4667285 
H     5.4839797    5.2530761  -29.5243155 
H     4.4171699    6.1920916  -30.1793595 
O     1.1207797    8.3838348  -34.2214211 
H     1.9703989    8.0263640  -33.8650393 
H     0.6004596    8.6695433  -33.4139851 
