# Supplementary material for: QM/MM Study of Partial Dissociation of S2B for the E2 Intermediate of Nitrogenase
Source: Inorg Chem. 2022 Oct 28;61(45):18067–76. doi: 10.1021/acs.inorgchem.2c02488 (PMC9667496; doi:10.1021/acs.inorgchem.2c02488)
Supplement: Supplementary file 2 — ic2c02488_si_002.zip [file ic2c02488_si_002.zip › H6S_BS-235.xyz]

191
Energy = -17882.9379159011
H     4.4314531    0.2441065  -35.0696959 
C     5.2758185    0.8196661  -35.5483239 
H     5.7889451    0.1009238  -36.1981346 
C     4.8204378    2.0273063  -36.3854750 
H     5.7035521    2.5584053  -36.7823638 
H     4.1836313    1.7627447  -37.2522408 
H     4.2779644    2.7651696  -35.7714909 
C     6.2493469    1.2536889  -34.4391933 
H     7.1325132    1.7662484  -34.8626171 
H     5.7792646    1.9784334  -33.7482916 
H     6.6322920    0.4021525  -33.8434077 
H     3.5066528    2.2401052  -29.6898984 
C     3.9275158    2.0921016  -30.7096161 
H     5.0298173    2.1276234  -30.6247447 
H     3.6401013    1.0954903  -31.0828267 
N     3.5120780    3.1106418  -31.6663696 
H     4.0253533    4.0048157  -31.6366969 
C     2.8453106    2.8431862  -32.8032001 
N     1.9674206    1.8076680  -32.8618594 
H     1.8144470    1.2243923  -32.0365220 
H     1.7606797    1.3841037  -33.7786655 
N     3.0513988    3.5983193  -33.8875006 
H     3.5926638    4.4902495  -33.7807557 
H     2.3589844    3.5980043  -34.6426769 
H    12.0226772    0.3988960  -37.4439160 
C    11.5249309    1.0745866  -36.7032392 
H    11.7404940    2.1238636  -36.9863406 
H    10.4308649    0.9348034  -36.7975424 
C    11.9537970    0.8030565  -35.2387984 
H    11.0734994    0.9184891  -34.5813198 
H    12.3228614   -0.2347082  -35.1266599 
C    13.0671676    1.7478394  -34.7730282 
O    14.2028117    1.7401970  -35.2953706 
N    12.7159032    2.5774673  -33.7741129 
H    11.7322129    2.6034762  -33.4772924 
H    13.3780786    3.3036099  -33.4165584 
H     7.2790490    1.5646923  -41.6034591 
C     7.5904077    2.0315597  -40.6561220 
N     8.4451189    3.1170782  -40.6811398 
C     8.5800053    3.4905267  -39.4172902 
H     9.1853779    4.3154556  -39.0433720 
N     7.8516794    2.6944748  -38.5828126 
H     7.7780494    2.8112132  -37.5683617 
C     7.1990992    1.7569424  -39.3591398 
H     6.5253951    1.0199527  -38.9247509 
H     2.9901975    9.5566025  -40.1171412 
C     3.1404622    8.7059885  -39.4201504 
H     2.5451641    7.8357657  -39.7453990 
H     2.8491630    9.0263338  -38.4055168 
S     4.9671047    8.3163612  -39.4697761 
H     6.6371875    8.6428924  -42.9232768 
C     7.4351230    7.8410066  -42.9570874 
H     8.0055496    8.0204979  -43.8810716 
H     8.0922103    7.9801889  -42.0808956 
C     6.8362095    6.4188813  -43.0085836 
O     7.2569257    5.6394936  -43.8740853 
N     5.9243452    6.1228815  -42.0625036 
H     5.5960768    6.8442302  -41.4006597 
C     5.3923234    4.7620181  -41.9292449 
H     6.2476053    4.0921483  -42.1321254 
C     4.9212240    4.5202163  -40.4923357 
H     4.5829925    3.4707241  -40.4203473 
H     5.7562366    4.6601847  -39.7722551 
O     3.8110906    5.3418914  -40.1060632 
H     4.1826477    6.1824433  -39.7359818 
H     4.6082776    4.4941279  -42.6571189 
H    13.6350095   11.3409914  -31.9267474 
C    12.7261775   10.6501078  -31.9693724 
H    12.8817360    9.9486970  -31.1247040 
H    11.7398014   11.1895710  -31.7883792 
C    12.9215513    9.7957980  -33.2371901 
O    14.0673529    9.5455425  -33.6225867 
N    11.8250069    9.2428052  -33.8123375 
H    10.8649442    9.4877664  -33.5270162 
C    11.9646122    8.1253234  -34.7403297 
H    12.9081641    7.6101546  -34.5143193 
H    11.1193278    7.4442144  -34.5457871 
C    11.9883680    8.4874119  -36.2334102 
O    13.0029610    8.3714609  -36.9259523 
N    10.7850916    8.9225257  -36.7305452 
H     9.9457499    8.7719882  -36.1450204 
C    10.6013141    9.1232425  -38.1534944 
H    11.5975724    9.2925783  -38.5996397 
H    10.1841328    8.2142584  -38.6250971 
C     9.6724960   10.2574395  -38.5784269 
O     9.5158327   10.4832564  -39.7847819 
N     9.0547029   10.9760887  -37.6005091 
H     9.1338165   10.6559693  -36.6271605 
C     8.1101062   12.0415724  -37.9267910 
H     8.3464207   12.3868158  -38.9440764 
H     7.0476198   11.6527647  -37.9287547 
C     8.2167559   13.2359667  -36.9611170 
O     8.4746734   14.3758180  -37.3711253 
N     7.9287480   12.9204828  -35.6781517 
H     7.7804951   11.9331765  -35.4352249 
C     7.8489201   13.8907444  -34.5753476 
H     6.9918755   14.5649917  -34.7919783 
C     7.5399573   13.1009952  -33.2949445 
H     8.3291390   12.3386822  -33.1296329 
H     7.5695138   13.7961200  -32.4338701 
C     6.1675233   12.4006477  -33.3337326 
H     5.3666292   13.1685195  -33.2877841 
H     6.0288087   11.8476170  -34.2845268 
C     5.9876640   11.4026959  -32.1876482 
H     6.6580992   10.5319055  -32.3323422 
H     6.2500946   11.8918602  -31.2278430 
N     4.5874164   10.9673368  -32.1288478 
H     3.9705653   11.1598017  -32.9317799 
C     4.0104073   10.3326803  -31.1022460 
N     4.6965354   10.1082311  -29.9713358 
H     5.6384647   10.4921162  -29.8534141 
H     4.3478440    9.4823329  -29.2379070 
N     2.7251407    9.9169712  -31.2245299 
H     2.2508903   10.1833557  -32.0987207 
H     2.1229164    9.9287775  -30.3978270 
H     8.7327180   14.5616351  -34.4812106 
H    15.6753659    6.4056501  -34.2186515 
C    15.6482778    6.5934346  -33.1091925 
H    16.6644738    6.3735910  -32.7169866 
H    15.4250977    7.6560557  -32.9120434 
C    14.6356483    5.6916204  -32.3475987 
O    14.1084198    6.1719523  -31.2944200 
O    14.4361307    4.5182831  -32.7840195 
H    14.3499072    4.7944519  -38.3736930 
C    13.3586149    4.9381543  -37.8865398 
C    12.2545070    5.3955866  -38.6292193 
H    12.3297437    5.5582692  -39.7120952 
C    11.0401042    5.6636616  -37.9818377 
H    10.1785128    6.0484560  -38.5401891 
C    10.9162997    5.4768131  -36.5999921 
H     9.9633796    5.7003235  -36.1044804 
C    12.0088129    4.9982376  -35.8647380 
H    11.9170445    4.8452325  -34.7858711 
C    13.2246886    4.7166126  -36.5047799 
H    14.0555676    4.3238566  -35.9078958 
H     8.4084980    7.4572438  -28.1875532 
C     9.3570087    7.4906760  -28.7489567 
N     9.5838926    6.7062555  -29.8697280 
C    10.8906885    6.7961446  -30.1288185 
H    11.4346166    6.2971879  -30.9331785 
N    11.5016005    7.6131007  -29.2401409 
H    12.5106584    7.8471510  -29.2655748 
C    10.5502333    8.0583235  -28.3468117 
H    10.8014546    8.7607833  -27.5518068 
O    10.6700574    5.2598275  -25.6172418 
C    10.9463302    4.6231034  -26.6952544 
O    12.0898555    4.3670975  -27.1468332 
C     9.7259957    4.2160070  -27.5453962 
H     8.8446120    4.0990297  -26.8901366 
H     9.5258963    5.0918731  -28.1864720 
C     9.8651693    3.0186842  -28.4863666 
H    10.8602594    3.0430372  -28.9595940 
H     9.8005229    2.0593408  -27.9332832 
C     8.8197143    3.0894054  -29.6394582 
O     9.3320838    3.9674396  -30.6263482 
H    10.1416789    2.9427835  -31.3577585 
C     7.4962312    3.6259552  -29.0805270 
O     7.1307545    4.7628910  -29.5603593 
O     6.8525158    2.9908217  -28.2132760 
C     8.5186422    1.7235273  -30.3113925 
H     8.0719691    1.0051658  -29.6027331 
H     7.7841710    1.9191657  -31.1211674 
C     9.7527012    1.1083218  -30.9496683 
O    10.5645958    1.9845409  -31.5253294 
O     9.9633885   -0.1036592  -30.9433191 
Fe    5.0094259    6.9863776  -34.8923646 
Mo    8.1651948    5.5659871  -31.3143471 
Fe    6.0261757    6.1852069  -32.7113921 
Fe    5.4699930    7.6543114  -37.3342508 
Fe    7.1227092    8.3253706  -35.4143332 
Fe    8.0428919    5.0377427  -33.9513772 
Fe    8.1152520    7.5785439  -33.1802420 
Fe    6.9134071    5.9196536  -36.1575452 
C     6.8941622    6.6429997  -34.3717887 
S     7.7917661    7.4784653  -37.4815935 
S     9.7799939    6.0726682  -32.9680296 
S     4.7724424    5.5864409  -36.7131561 
S     9.2785785    3.0790702  -34.3642501 
S     8.5779983    9.5306032  -34.2054215 
S     6.6850181    4.0558118  -32.4110484 
S     4.9404262    9.1014691  -35.6128474 
S     6.9204707    7.6090479  -31.2467507 
S     3.8493213    6.5233352  -33.0332958 
H     9.8438312    3.3656678  -35.5699202 
H     7.8027577    4.6407433  -35.6514705 
O     4.5338441    5.5240615  -29.4654918 
H     5.4901571    5.2508114  -29.5201979 
H     4.4279999    6.1949500  -30.1748515 
O     1.1211694    8.3833671  -34.2213349 
H     1.9701359    8.0240812  -33.8649553 
H     0.6008578    8.6689234  -33.4138682 
