# Supplementary material for: QM/MM Study of Partial Dissociation of S2B for the E2 Intermediate of Nitrogenase
Source: Inorg Chem. 2022 Oct 28;61(45):18067–76. doi: 10.1021/acs.inorgchem.2c02488 (PMC9667496; doi:10.1021/acs.inorgchem.2c02488)
Supplement: Supplementary file 2 — ic2c02488_si_002.zip [file ic2c02488_si_002.zip › N2332_BS-247.xyz]

191
Energy = -17882.9228267586
H     4.4375263    0.2407285  -35.0615855 
C     5.2919346    0.8109433  -35.5257864 
H     5.7976647    0.0974767  -36.1876004 
C     4.8463487    2.0345054  -36.3425301 
H     5.7301570    2.5802833  -36.7135062 
H     4.2236873    1.7800391  -37.2225695 
H     4.2900399    2.7566357  -35.7228366 
C     6.2735526    1.2086300  -34.4034228 
H     7.1709479    1.6815586  -34.8387398 
H     5.8300279    1.9607366  -33.7235920 
H     6.6136348    0.3473536  -33.7963133 
H     3.5030190    2.2401827  -29.6899674 
C     3.9164585    2.0930203  -30.7113477 
H     5.0198363    2.1224281  -30.6367314 
H     3.6190117    1.1006889  -31.0877328 
N     3.4958432    3.1228215  -31.6536450 
H     4.0140494    4.0133478  -31.6101849 
C     2.8460628    2.8681614  -32.8032624 
N     1.9714288    1.8310854  -32.8836536 
H     1.8129806    1.2391817  -32.0657687 
H     1.7718567    1.4161544  -33.8060155 
N     3.0637782    3.6377446  -33.8743264 
H     3.6037985    4.5282804  -33.7568482 
H     2.3829097    3.6448444  -34.6399502 
H    12.0212924    0.3985885  -37.4386984 
C    11.5221679    1.0710984  -36.6915006 
H    11.7574365    2.1209739  -36.9541197 
H    10.4279353    0.9473037  -36.8084063 
C    11.9229467    0.7695975  -35.2228907 
H    11.0384442    0.8822402  -34.5697905 
H    12.2695603   -0.2773029  -35.1235612 
C    13.0441048    1.6911312  -34.7260697 
O    14.1353561    1.7849872  -35.3271966 
N    12.7493746    2.4006926  -33.6212526 
H    11.8800348    2.2213903  -33.0938888 
H    13.4181886    3.1196121  -33.2675549 
H     7.2750829    1.5652326  -41.6153918 
C     7.5790553    2.0387790  -40.6798301 
N     8.4220138    3.1323005  -40.7090758 
C     8.4969156    3.5447540  -39.4508559 
H     9.0670694    4.3954843  -39.0768099 
N     7.7453900    2.7668863  -38.6255935 
H     7.6242731    2.9452103  -37.6132396 
C     7.1375596    1.8003566  -39.3925768 
H     6.4560916    1.0674514  -38.9624012 
H     2.9895855    9.5552050  -40.1133388 
C     3.1365752    8.7040701  -39.4107756 
H     2.5314758    7.8401109  -39.7352223 
H     2.8479705    9.0283268  -38.3969084 
S     4.9519618    8.2822133  -39.4432476 
H     6.6370412    8.6430534  -42.9232392 
C     7.4348397    7.8410812  -42.9569911 
H     8.0053301    8.0206436  -43.8809795 
H     8.0921435    7.9802226  -42.0808051 
C     6.8354560    6.4185574  -43.0089760 
O     7.2582278    5.6415047  -43.8759225 
N     5.9235769    6.1226870  -42.0636481 
H     5.5918063    6.8439566  -41.4026017 
C     5.3914155    4.7614500  -41.9294222 
H     6.2470081    4.0920580  -42.1308217 
C     4.9179605    4.5193355  -40.4932209 
H     4.5855387    3.4680383  -40.4219938 
H     5.7492001    4.6628343  -39.7703212 
O     3.8030169    5.3362839  -40.1109018 
H     4.1718130    6.1743167  -39.7305139 
H     4.6079846    4.4939316  -42.6573176 
H    13.6365346   11.3325821  -31.9242049 
C    12.7243503   10.6400645  -31.9576423 
H    12.8768329    9.9478913  -31.1043443 
H    11.7393339   11.1865020  -31.7839889 
C    12.8829227    9.7807139  -33.2261942 
O    13.9947110    9.6069359  -33.7224181 
N    11.7717631    9.1579145  -33.7109971 
H    10.8870136    9.2141074  -33.1960465 
C    11.8867035    8.0677217  -34.6809486 
H    12.8130200    7.5099884  -34.4792179 
H    11.0205423    7.4100833  -34.4990376 
C    11.9337676    8.4894374  -36.1603407 
O    12.9821738    8.4738907  -36.8048639 
N    10.7243351    8.8775560  -36.7070281 
H     9.8593209    8.5125048  -36.2727101 
C    10.6196327    9.1280507  -38.1368029 
H    11.6356156    9.3305780  -38.5182504 
H    10.2513504    8.2265243  -38.6571651 
C     9.6925641   10.2623869  -38.5779086 
O     9.5894111   10.5215000  -39.7828899 
N     9.0361488   10.9548623  -37.6048779 
H     9.0140420   10.5509629  -36.6629580 
C     8.1043217   12.0325264  -37.9289189 
H     8.3484616   12.3767065  -38.9445941 
H     7.0446471   11.6496580  -37.9297107 
C     8.2200780   13.2268232  -36.9620912 
O     8.4948439   14.3626223  -37.3722228 
N     7.9259550   12.9184211  -35.6780796 
H     7.7264351   11.9392622  -35.4390531 
C     7.8433454   13.8981163  -34.5840621 
H     6.9928547   14.5768135  -34.8126622 
C     7.5212592   13.1334491  -33.2917186 
H     8.3131176   12.3817734  -33.0953644 
H     7.5360852   13.8505887  -32.4482604 
C     6.1560286   12.4192051  -33.3261317 
H     5.3486704   13.1812072  -33.3547661 
H     6.0454967   11.8002668  -34.2394010 
C     5.9470944   11.5025928  -32.1183413 
H     6.6520894   10.6485892  -32.1533925 
H     6.1433750   12.0684101  -31.1839730 
N     4.5657753   11.0135974  -32.0996524 
H     3.9526546   11.2053255  -32.9057640 
C     3.9958341   10.3444884  -31.0896021 
N     4.6787941   10.1234984  -29.9562765 
H     5.6155702   10.5180289  -29.8319999 
H     4.3465023    9.4705051  -29.2388342 
N     2.7258469    9.8970977  -31.2326065 
H     2.2523654   10.1539417  -32.1097218 
H     2.1167529    9.8627720  -30.4123723 
H     8.7303312   14.5646209  -34.4861742 
H    15.6735526    6.4036979  -34.2192676 
C    15.6431707    6.5878312  -33.1103953 
H    16.6606481    6.3760829  -32.7175727 
H    15.4147932    7.6494773  -32.9114625 
C    14.6356323    5.6780639  -32.3467294 
O    14.1040779    6.1647264  -31.2978497 
O    14.4474984    4.5020137  -32.7795471 
H    14.3557901    4.7915331  -38.3674486 
C    13.3744646    4.9318325  -37.8649079 
C    12.2627174    5.4145155  -38.5796596 
H    12.3140170    5.5713817  -39.6650228 
C    11.0786900    5.7226711  -37.8975315 
H    10.2067209    6.1219382  -38.4288894 
C    11.0006493    5.5620868  -36.5071167 
H    10.0934863    5.8796702  -35.9784086 
C    12.0857140    5.0190623  -35.8041459 
H    12.0235346    4.8662331  -34.7216967 
C    13.2686743    4.6928325  -36.4830872 
H    14.0995443    4.2641468  -35.9113908 
H     8.4089805    7.4562563  -28.1902771 
C     9.3559541    7.4874122  -28.7570124 
N     9.5602968    6.7349487  -29.9045395 
C    10.8637798    6.8197546  -30.1801934 
H    11.3821000    6.3410664  -31.0136364 
N    11.4956211    7.6028094  -29.2746667 
H    12.5079287    7.8213575  -29.2972501 
C    10.5601555    8.0313144  -28.3559177 
H    10.8300271    8.7079863  -27.5452413 
O    10.6729352    5.2631242  -25.6210783 
C    10.9536267    4.6293815  -26.6994413 
O    12.0988014    4.3679764  -27.1436755 
C     9.7388765    4.2308413  -27.5605457 
H     8.8495512    4.1256333  -26.9138835 
H     9.5517388    5.1045492  -28.2085047 
C     9.8769199    3.0232223  -28.4887531 
H    10.8672769    3.0413831  -28.9728013 
H     9.8189858    2.0707994  -27.9252083 
C     8.8186061    3.0652514  -29.6254025 
O     9.3191263    3.9715477  -30.6319739 
H     9.9001837    3.2933093  -31.2804667 
C     7.4999933    3.6181733  -29.0749665 
O     7.1316600    4.7573648  -29.5388072 
O     6.8637430    2.9773597  -28.2062809 
C     8.5555276    1.7082284  -30.3101249 
H     8.2035392    0.9631296  -29.5764587 
H     7.7504162    1.8634457  -31.0580154 
C     9.7860096    1.1680643  -31.0620485 
O    10.4705472    2.0765415  -31.6915772 
O    10.0090853   -0.0540683  -31.0402339 
Fe    6.9795154    5.8267266  -36.0643169 
Mo    8.0963554    5.6328017  -31.3079044 
Fe    5.6476647    7.6083664  -37.3644779 
Fe    4.9772059    6.9641050  -34.9284741 
Fe    7.1167882    8.2815484  -35.3794681 
Fe    7.8381546    5.1362836  -33.8395585 
Fe    8.0640707    7.5569718  -33.1239213 
Fe    5.9108750    6.2512819  -32.6654236 
C     6.8500796    6.6874845  -34.3494692 
S     7.9028876    7.4476994  -37.3731598 
S     9.7210198    5.9902506  -33.0115589 
S     4.8898294    5.5212596  -36.7313236 
S     8.1495219    3.8649452  -35.6550158 
S     8.4055724    9.6625138  -34.0962452 
S     6.5669098    4.1058728  -32.3522515 
S     5.0690900    9.1336652  -35.6972079 
S     6.8632088    7.6722813  -31.2212003 
S     3.7626255    6.6057136  -33.0475623 
H     9.4469683    4.0158081  -36.0814454 
H     9.6513335    9.8203547  -34.6655736 
O     4.5346173    5.5350120  -29.4486812 
H     5.4868724    5.2493051  -29.5053851 
H     4.4430005    6.2267459  -30.1399657 
O     1.1009809    8.3883942  -34.2293713 
H     1.9446266    8.0177768  -33.8685483 
H     0.5804882    8.6740709  -33.4217169 
