# Supplementary material for: QM/MM Study of Partial Dissociation of S2B for the E2 Intermediate of Nitrogenase
Source: Inorg Chem. 2022 Oct 28;61(45):18067–76. doi: 10.1021/acs.inorgchem.2c02488 (PMC9667496; doi:10.1021/acs.inorgchem.2c02488)
Supplement: Supplementary file 2 — ic2c02488_si_002.zip [file ic2c02488_si_002.zip › N2335_BS-346.xyz]

191
Energy = -17882.9257938762
H     4.4368082    0.2406493  -35.0618674 
C     5.2901170    0.8103401  -35.5270659 
H     5.7861508    0.0984227  -36.1970538 
C     4.8466149    2.0419329  -36.3345545 
H     5.7325792    2.5721625  -36.7238574 
H     4.2045825    1.7970042  -37.2035454 
H     4.3121175    2.7723658  -35.7045352 
C     6.2813196    1.1938187  -34.4088393 
H     7.1910631    1.6363727  -34.8496598 
H     5.8565606    1.9631304  -33.7366325 
H     6.6014619    0.3319781  -33.7921927 
H     3.5036232    2.2409583  -29.6897914 
C     3.9182350    2.0955789  -30.7108156 
H     5.0217423    2.1149709  -30.6338536 
H     3.6130794    1.1080506  -31.0933967 
N     3.5090477    3.1358873  -31.6464149 
H     4.0278076    4.0251202  -31.5854520 
C     2.8636729    2.8990544  -32.8019042 
N     1.9887511    1.8628041  -32.9004917 
H     1.8346283    1.2565113  -32.0926652 
H     1.7910197    1.4585720  -33.8279788 
N     3.0832558    3.6872012  -33.8591144 
H     3.6215005    4.5767836  -33.7249408 
H     2.4072829    3.7037157  -34.6288163 
H    12.0207879    0.3979029  -37.4383285 
C    11.5206444    1.0690835  -36.6905974 
H    11.7551610    2.1193666  -36.9522570 
H    10.4265784    0.9444368  -36.8085127 
C    11.9205293    0.7667006  -35.2217459 
H    11.0349117    0.8754694  -34.5697219 
H    12.2718212   -0.2786591  -35.1235472 
C    13.0378854    1.6926204  -34.7253733 
O    14.1310626    1.7842026  -35.3238921 
N    12.7352522    2.4111483  -33.6287087 
H    11.8695131    2.2235252  -33.0982065 
H    13.4033625    3.1310160  -33.2735540 
H     7.2761709    1.5631946  -41.6159531 
C     7.5831928    2.0322256  -40.6800356 
N     8.4295552    3.1229764  -40.7021390 
C     8.5228203    3.5135611  -39.4380686 
H     9.1038888    4.3545385  -39.0578553 
N     7.7783919    2.7239024  -38.6164228 
H     7.6712702    2.8764960  -37.5986108 
C     7.1574490    1.7730213  -39.3919639 
H     6.4782088    1.0360339  -38.9657989 
H     2.9937837    9.5542903  -40.1116652 
C     3.1473715    8.7032734  -39.4069280 
H     2.5404003    7.8395282  -39.7281516 
H     2.8569662    9.0301500  -38.3941916 
S     4.9666324    8.2706710  -39.4375518 
H     6.6377547    8.6434741  -42.9238947 
C     7.4360865    7.8417809  -42.9582565 
H     8.0067144    8.0222848  -43.8820965 
H     8.0925427    7.9804623  -42.0813144 
C     6.8371441    6.4191697  -43.0114270 
O     7.2593009    5.6422952  -43.8787717 
N     5.9254029    6.1228733  -42.0658340 
H     5.5979273    6.8437560  -41.4022373 
C     5.3940496    4.7614238  -41.9300221 
H     6.2492551    4.0921762  -42.1344826 
C     4.9266323    4.5190177  -40.4913939 
H     4.5958959    3.4673796  -40.4182782 
H     5.7627760    4.6643244  -39.7734319 
O     3.8122663    5.3323854  -40.1022260 
H     4.1790360    6.1818248  -39.7446314 
H     4.6088756    4.4939237  -42.6572281 
H    13.6375035   11.3399820  -31.9257420 
C    12.7295354   10.6511376  -31.9647871 
H    12.8832267    9.9527397  -31.1174573 
H    11.7412782   11.1902676  -31.7864836 
C    12.9148188    9.7908753  -33.2292710 
O    14.0507310    9.5178984  -33.6217672 
N    11.7970460    9.2686745  -33.7898029 
H    10.8585321    9.5389932  -33.4664499 
C    11.8593025    8.1352319  -34.7062663 
H    12.7569049    7.5450748  -34.4698569 
H    10.9554402    7.5322741  -34.5072057 
C    11.9318197    8.5104383  -36.1930566 
O    12.9819450    8.4695728  -36.8352293 
N    10.7304749    8.9098032  -36.7394978 
H     9.8656514    8.5825383  -36.2800424 
C    10.6151180    9.1426966  -38.1658665 
H    11.6274868    9.3430027  -38.5594129 
H    10.2388980    8.2403169  -38.6797493 
C     9.6791105   10.2701170  -38.5930146 
O     9.5254589   10.5014953  -39.7975343 
N     9.0601937   10.9841312  -37.6112811 
H     9.1518341   10.6573837  -36.6429635 
C     8.1080816   12.0442468  -37.9305198 
H     8.3396941   12.3917546  -38.9482739 
H     7.0468614   11.6534366  -37.9298756 
C     8.2208097   13.2375926  -36.9655376 
O     8.5130598   14.3708045  -37.3661716 
N     7.9179156   12.9278590  -35.6809924 
H     7.6541697   11.9605892  -35.4697641 
C     7.8371347   13.9094652  -34.5899587 
H     6.9919182   14.5939371  -34.8206411 
C     7.5095139   13.1667357  -33.2868140 
H     8.3109059   12.4301720  -33.0691727 
H     7.5250097   13.9003069  -32.4580573 
C     6.1413890   12.4550130  -33.3034696 
H     5.3418239   13.2189301  -33.3965820 
H     6.0377904   11.7822582  -34.1797161 
C     5.8943683   11.6187577  -32.0445572 
H     6.6193376   10.7816046  -31.9801193 
H     6.0392573   12.2473960  -31.1411464 
N     4.5348080   11.0839103  -32.0595395 
H     3.9216832   11.2745865  -32.8659522 
C     3.9860910   10.3523310  -31.0776419 
N     4.6750436   10.1135134  -29.9529325 
H     5.6054036   10.5198460  -29.8191010 
H     4.3645710    9.4244576  -29.2588980 
N     2.7347943    9.8746303  -31.2457474 
H     2.2509576   10.1376403  -32.1147626 
H     2.1344719    9.7343274  -30.4322257 
H     8.7280763   14.5692007  -34.4898432 
H    15.6743118    6.4017745  -34.2187020 
C    15.6454417    6.5819297  -33.1088114 
H    16.6621196    6.3643944  -32.7164005 
H    15.4179802    7.6427130  -32.9070733 
C    14.6347793    5.6730756  -32.3494960 
O    14.1084276    6.1543859  -31.2956037 
O    14.4366233    4.5006594  -32.7903481 
H    14.3534100    4.7928849  -38.3656678 
C    13.3705559    4.9355143  -37.8607362 
C    12.2565610    5.4202696  -38.5714409 
H    12.3043033    5.5753988  -39.6573537 
C    11.0755934    5.7348435  -37.8851675 
H    10.2042237    6.1361908  -38.4159730 
C    11.0018076    5.5816973  -36.4930469 
H    10.1016000    5.9066301  -35.9551724 
C    12.0890981    5.0376551  -35.7943210 
H    12.0328851    4.8926613  -34.7106776 
C    13.2675230    4.7022188  -36.4774989 
H    14.0980804    4.2724105  -35.9061777 
H     8.4099289    7.4547591  -28.1912080 
C     9.3576327    7.4835303  -28.7590146 
N     9.5639908    6.7209559  -29.8999254 
C    10.8659485    6.8101660  -30.1793645 
H    11.3863883    6.3297969  -31.0102742 
N    11.4964259    7.6032507  -29.2817930 
H    12.5075677    7.8269414  -29.3089570 
C    10.5608391    8.0349179  -28.3644831 
H    10.8313918    8.7170052  -27.5582946 
O    10.6745775    5.2631995  -25.6157594 
C    10.9564759    4.6279103  -26.6930816 
O    12.1021829    4.3685860  -27.1371873 
C     9.7429058    4.2243512  -27.5526450 
H     8.8525888    4.1220808  -26.9069112 
H     9.5561465    5.0946160  -28.2053841 
C     9.8824249    3.0114457  -28.4739174 
H    10.8730698    3.0280960  -28.9571194 
H     9.8253130    2.0619543  -27.9052907 
C     8.8261850    3.0493946  -29.6122947 
O     9.3329950    3.9523661  -30.6196595 
H     9.9068999    3.2778085  -31.2640969 
C     7.5058624    3.6056558  -29.0645652 
O     7.1410313    4.7475553  -29.5204745 
O     6.8635909    2.9624081  -28.2013871 
C     8.5626026    1.6919471  -30.2955397 
H     8.2112484    0.9475488  -29.5608872 
H     7.7557430    1.8484854  -31.0414885 
C     9.7891213    1.1477454  -31.0519153 
O    10.4757816    2.0499278  -31.6855025 
O    10.0046299   -0.0764798  -31.0295514 
Fe    4.9688322    6.9952980  -34.8540102 
Mo    8.1044271    5.6124639  -31.3008359 
Fe    6.9680686    5.8111078  -36.0887748 
Fe    5.5422284    7.6872264  -37.2731520 
Fe    7.8628819    5.1094196  -33.8541427 
Fe    8.0741932    7.4494876  -33.1639138 
Fe    7.1615021    8.2223333  -35.3375283 
Fe    5.9504132    6.2201310  -32.6194712 
C     6.8280836    6.6424273  -34.3165252 
S     7.8669488    7.4974796  -37.3627411 
S     9.7077289    5.9608032  -33.0349425 
S     4.7482093    5.6182714  -36.6030200 
S     8.1548147    3.8109380  -35.6439951 
S     8.5803504    9.4483699  -34.0468214 
S     6.6006894    4.0657203  -32.3591633 
S     5.0624439    9.1518552  -35.6104298 
S     6.9345176    7.6882819  -31.2576703 
S     3.7963048    6.6430291  -32.9674792 
H     9.4212569    4.0521460  -36.1164759 
H     7.8609006   10.3998717  -33.3656645 
O     4.5453027    5.5276196  -29.4858401 
H     5.4984917    5.2390995  -29.5151454 
H     4.4609194    6.1657319  -30.2303939 
O     1.1128503    8.3875728  -34.2249172 
H     1.9561411    8.0163159  -33.8628106 
H     0.5882785    8.6696832  -33.4191914 
