# Supplementary material for: QM/MM Study of Partial Dissociation of S2B for the E2 Intermediate of Nitrogenase
Source: Inorg Chem. 2022 Oct 28;61(45):18067–76. doi: 10.1021/acs.inorgchem.2c02488 (PMC9667496; doi:10.1021/acs.inorgchem.2c02488)
Supplement: Supplementary file 2 — ic2c02488_si_002.zip [file ic2c02488_si_002.zip › N2352_BS-247.xyz]

191
Energy = -17882.9334850182
H     4.4382612    0.2390852  -35.0623669 
C     5.2934150    0.8061930  -35.5285935 
H     5.8015528    0.0887096  -36.1835479 
C     4.8449313    2.0190940  -36.3589950 
H     5.7236626    2.5960083  -36.6925374 
H     4.2619511    1.7494068  -37.2606451 
H     4.2434900    2.7243796  -35.7639486 
C     6.2765193    1.2123341  -34.4109484 
H     7.1691449    1.6897356  -34.8525050 
H     5.8375614    1.9636133  -33.7272813 
H     6.6221994    0.3520456  -33.8054339 
H     3.4986253    2.2358886  -29.6897758 
C     3.9026685    2.0813504  -30.7119581 
H     5.0047295    2.0089807  -30.6389061 
H     3.5137012    1.1359419  -31.1234433 
N     3.5756333    3.1903029  -31.6006622 
H     4.1126110    4.0570644  -31.4312022 
C     3.0204490    3.0484388  -32.8166917 
N     2.0922513    2.0840360  -33.0365740 
H     1.7992115    1.4918798  -32.2582346 
H     1.9234428    1.7174212  -33.9852638 
N     3.3615083    3.8971754  -33.7928834 
H     4.2236151    4.4718024  -33.6964004 
H     2.8230395    3.9898509  -34.6580453 
H    12.0219531    0.4009712  -37.4406347 
C    11.5238942    1.0782287  -36.6974266 
H    11.7532017    2.1271834  -36.9695334 
H    10.4296560    0.9495922  -36.8084580 
C    11.9327442    0.7923481  -35.2286311 
H    11.0499642    0.9131689  -34.5743559 
H    12.2776919   -0.2541236  -35.1191113 
C    13.0591919    1.7161968  -34.7453116 
O    14.1613648    1.7732810  -35.3279316 
N    12.7571212    2.4657116  -33.6683582 
H    11.8604010    2.3331526  -33.1865775 
H    13.4234649    3.1920137  -33.3134455 
H     7.2754419    1.5663164  -41.6121489 
C     7.5793796    2.0406953  -40.6737505 
N     8.4231259    3.1338540  -40.7040425 
C     8.5018487    3.5475830  -39.4466425 
H     9.0752500    4.3972914  -39.0750781 
N     7.7517568    2.7704230  -38.6178651 
H     7.6306422    2.9462911  -37.6052656 
C     7.1411079    1.8035292  -39.3848113 
H     6.4607867    1.0705241  -38.9529686 
H     2.9825590    9.5548895  -40.1134630 
C     3.1151509    8.7021377  -39.4109945 
H     2.4936803    7.8499405  -39.7363846 
H     2.8255806    9.0329093  -38.3994456 
S     4.9176123    8.2443028  -39.4286273 
H     6.6370261    8.6430252  -42.9232687 
C     7.4350326    7.8410779  -42.9571059 
H     8.0053589    8.0213794  -43.8810066 
H     8.0921927    7.9802030  -42.0808982 
C     6.8354933    6.4189901  -43.0097901 
O     7.2572202    5.6411021  -43.8763388 
N     5.9231809    6.1231117  -42.0643977 
H     5.5922932    6.8441248  -41.4032318 
C     5.3920644    4.7614779  -41.9293323 
H     6.2483709    4.0931870  -42.1317384 
C     4.9195887    4.5181145  -40.4926351 
H     4.5996730    3.4631577  -40.4193069 
H     5.7495963    4.6733723  -39.7697220 
O     3.7945454    5.3204625  -40.1130739 
H     4.1506814    6.1756799  -39.7573667 
H     4.6081844    4.4938926  -42.6571434 
H    13.6353346   11.3431509  -31.9257355 
C    12.7274277   10.6537176  -31.9666065 
H    12.8826314    9.9537220  -31.1208284 
H    11.7400706   11.1910047  -31.7873385 
C    12.9251563    9.7990126  -33.2319750 
O    14.0714146    9.5361777  -33.6094417 
N    11.8257386    9.2604492  -33.8108475 
H    10.8657461    9.5133282  -33.5295189 
C    11.9504344    8.1354011  -34.7294768 
H    12.8880317    7.6101560  -34.5009256 
H    11.0936519    7.4713395  -34.5233768 
C    11.9824282    8.4937273  -36.2243628 
O    13.0026615    8.3802355  -36.9099347 
N    10.7816022    8.9258710  -36.7272072 
H     9.9421911    8.7871539  -36.1366981 
C    10.5979016    9.1265326  -38.1497901 
H    11.5940371    9.2899084  -38.5982662 
H    10.1725041    8.2204862  -38.6199267 
C     9.6731450   10.2635033  -38.5747773 
O     9.5246997   10.4968821  -39.7813070 
N     9.0479015   10.9736446  -37.5961818 
H     9.1078336   10.6394952  -36.6252440 
C     8.1074742   12.0421420  -37.9240245 
H     8.3478849   12.3876857  -38.9401654 
H     7.0465281   11.6531141  -37.9279667 
C     8.2142123   13.2353741  -36.9569298 
O     8.4722330   14.3758967  -37.3662421 
N     7.9271673   12.9178588  -35.6744759 
H     7.7771533   11.9297278  -35.4343152 
C     7.8481194   13.8855532  -34.5693535 
H     6.9902632   14.5599321  -34.7834122 
C     7.5389417   13.0900858  -33.2914804 
H     8.3280607   12.3272316  -33.1290135 
H     7.5678675   13.7813667  -32.4272164 
C     6.1658620   12.3886945  -33.3332618 
H     5.3657111   13.1569692  -33.2777262 
H     6.0240938   11.8438486  -34.2881341 
C     5.9877522   11.3798810  -32.1950769 
H     6.6455563   10.5024920  -32.3565447 
H     6.2656719   11.8556836  -31.2332050 
N     4.5809997   10.9621213  -32.1215953 
H     3.9620757   11.1599691  -32.9213121 
C     3.9948854   10.3726918  -31.0728744 
N     4.6920637   10.1336415  -29.9523898 
H     5.6642506   10.4449708  -29.8743302 
H     4.3345894    9.5244913  -29.2098326 
N     2.6877714   10.0200094  -31.1607811 
H     2.2044794   10.3068167  -32.0224845 
H     2.1053441   10.0528721  -30.3205939 
H     8.7323715   14.5591483  -34.4776659 
H    15.6747281    6.4025177  -34.2191545 
C    15.6464140    6.5842250  -33.1098903 
H    16.6643154    6.3706751  -32.7182590 
H    15.4147883    7.6440636  -32.9083309 
C    14.6411317    5.6729909  -32.3491783 
O    14.1161709    6.1485233  -31.2937407 
O    14.4461137    4.4982473  -32.7897755 
H    14.3535085    4.7917730  -38.3681073 
C    13.3693343    4.9325413  -37.8678580 
C    12.2562192    5.4074620  -38.5855691 
H    12.3070806    5.5556156  -39.6722561 
C    11.0735971    5.7267604  -37.9053839 
H    10.2050378    6.1242156  -38.4431958 
C    10.9965634    5.5881980  -36.5123330 
H    10.0990991    5.9267987  -35.9797221 
C    12.0835635    5.0528943  -35.8064924 
H    12.0269004    4.9235301  -34.7209076 
C    13.2633265    4.7118381  -36.4831719 
H    14.0960148    4.2928926  -35.9069584 
H     8.4082081    7.4576983  -28.1906127 
C     9.3542194    7.4913824  -28.7585662 
N     9.5534760    6.7424570  -29.9086469 
C    10.8552940    6.8297883  -30.1886934 
H    11.3710282    6.3547132  -31.0253980 
N    11.4913855    7.6101797  -29.2833881 
H    12.5023752    7.8343754  -29.3124078 
C    10.5595415    8.0353151  -28.3595687 
H    10.8326041    8.7106868  -27.5486545 
O    10.6672997    5.2576876  -25.6253474 
C    10.9422490    4.6249641  -26.7062597 
O    12.0858434    4.3521442  -27.1483137 
C     9.7234454    4.2427717  -27.5714460 
H     8.8314775    4.1516781  -26.9256619 
H     9.5513621    5.1159725  -28.2242064 
C     9.8443226    3.0331885  -28.4992080 
H    10.8350823    3.0451174  -28.9840740 
H     9.7811000    2.0821617  -27.9321343 
C     8.7821698    3.0920555  -29.6366590 
O     9.2699699    3.9725670  -30.6387339 
H     9.9534443    3.0968383  -31.3846018 
C     7.4568927    3.6190948  -29.0720662 
O     7.0712531    4.7471332  -29.5485644 
O     6.8279414    2.9709553  -28.2009938 
C     8.4986677    1.7225865  -30.3073610 
H     8.1422620    0.9739891  -29.5797882 
H     7.6977889    1.8890318  -31.0583672 
C     9.7143033    1.1773117  -31.0499515 
O    10.4049849    2.1010264  -31.7010808 
O     9.9874800   -0.0243205  -31.0455861 
Fe    6.9190187    5.8389438  -36.0118587 
Mo    8.0845628    5.6142056  -31.3085943 
Fe    5.5750463    7.5701515  -37.3398393 
Fe    4.9687930    7.0439243  -34.8572299 
Fe    7.1427355    8.3135738  -35.4219170 
Fe    8.1092605    7.5640308  -33.1228402 
Fe    7.8177354    5.1936980  -33.8310098 
Fe    5.9294728    6.2537377  -32.6880959 
C     6.8242335    6.7087000  -34.3213892 
S     7.8125252    7.3820422  -37.4347788 
S     9.7132207    5.9620723  -33.0118458 
S     4.7709384    5.5291002  -36.5514277 
S     8.1216407    3.9250385  -35.6187071 
S     8.6014998    9.4943025  -34.2207980 
S     6.5264779    4.1345647  -32.4184688 
S     5.0662462    9.1588757  -35.7051377 
S     6.8435453    7.6540878  -31.2238146 
S     3.8023024    7.0413014  -32.7972515 
H     9.3967397    4.1024263  -36.1098110 
H     2.8978032    6.0159761  -32.9594097 
O     4.4980467    5.5073437  -29.5369728 
H     5.4571886    5.2251076  -29.5341038 
H     4.4854286    6.2910845  -30.1311290 
O     1.1210773    8.4118092  -34.2236022 
H     2.0255988    8.2427654  -33.8624986 
H     0.5854184    8.7011121  -33.4260234 
