# Supplementary material for: QM/MM Study of Partial Dissociation of S2B for the E2 Intermediate of Nitrogenase
Source: Inorg Chem. 2022 Oct 28;61(45):18067–76. doi: 10.1021/acs.inorgchem.2c02488 (PMC9667496; doi:10.1021/acs.inorgchem.2c02488)
Supplement: Supplementary file 2 — ic2c02488_si_002.zip [file ic2c02488_si_002.zip › N2353_BS-346.xyz]

191
Energy = -17882.9377896162
H     4.4356627    0.2440587  -35.0629126 
C     5.2851772    0.8205399  -35.5296073 
H     5.7829858    0.1183890  -36.2084852 
C     4.8187881    2.0504490  -36.3278500 
H     5.6912003    2.6207206  -36.6902032 
H     4.1994063    1.7990898  -37.2110037 
H     4.2475999    2.7529738  -35.6987860 
C     6.2832633    1.2099661  -34.4188094 
H     7.1759658    1.6823382  -34.8652680 
H     5.8545683    1.9579521  -33.7245725 
H     6.6309218    0.3437769  -33.8237256 
H     3.4971003    2.2367884  -29.6901434 
C     3.8979823    2.0857640  -30.7139504 
H     4.9989664    1.9918456  -30.6418158 
H     3.4918541    1.1524597  -31.1355946 
N     3.5837201    3.2163962  -31.5772594 
H     4.0575528    4.1014584  -31.3196927 
C     3.0406168    3.1155101  -32.8023312 
N     2.1268523    2.1446769  -33.0621046 
H     1.8198110    1.5361963  -32.3027882 
H     1.9690353    1.8006369  -34.0200728 
N     3.3846149    3.9892475  -33.7522829 
H     4.2362008    4.5769745  -33.6355387 
H     2.8280486    4.1284018  -34.5991834 
H    12.0209750    0.3988654  -37.4389881 
C    11.5212930    1.0719347  -36.6924110 
H    11.7580846    2.1216362  -36.9552539 
H    10.4269758    0.9489246  -36.8111393 
C    11.9193702    0.7717366  -35.2224872 
H    11.0331230    0.8827648  -34.5713912 
H    12.2687908   -0.2740625  -35.1222203 
C    13.0378758    1.6973689  -34.7262676 
O    14.1318995    1.7842887  -35.3234833 
N    12.7356226    2.4178268  -33.6307876 
H    11.8659367    2.2356394  -33.1050325 
H    13.4038032    3.1384418  -33.2756918 
H     7.2751547    1.5635574  -41.6143424 
C     7.5798917    2.0327031  -40.6766307 
N     8.4331043    3.1181946  -40.6954807 
C     8.5241742    3.5087648  -39.4313666 
H     9.1124444    4.3440584  -39.0495477 
N     7.7708887    2.7244837  -38.6118223 
H     7.6580726    2.8802272  -37.5959478 
C     7.1463981    1.7773277  -39.3901384 
H     6.4614066    1.0438729  -38.9664990 
H     2.9860888    9.5545430  -40.1147013 
C     3.1257273    8.7009225  -39.4145362 
H     2.5073284    7.8464362  -39.7389730 
H     2.8386585    9.0291904  -38.4014407 
S     4.9354267    8.2487953  -39.4429279 
H     6.6374937    8.6433418  -42.9235126 
C     7.4361938    7.8421720  -42.9579331 
H     8.0072848    8.0241341  -43.8810741 
H     8.0925379    7.9806001  -42.0810943 
C     6.8379775    6.4197266  -43.0121739 
O     7.2599787    5.6425072  -43.8790130 
N     5.9259724    6.1226898  -42.0667831 
H     5.5960638    6.8435901  -41.4049539 
C     5.3952944    4.7611352  -41.9320067 
H     6.2511171    4.0929204  -42.1377449 
C     4.9287686    4.5158560  -40.4935326 
H     4.6071491    3.4615122  -40.4204397 
H     5.7636487    4.6681948  -39.7751899 
O     3.8070408    5.3184328  -40.1052407 
H     4.1644725    6.1782480  -39.7625232 
H     4.6095021    4.4938025  -42.6582670 
H    13.6350430   11.3434806  -31.9255153 
C    12.7268263   10.6545425  -31.9661803 
H    12.8825775    9.9533546  -31.1214448 
H    11.7397045   11.1914410  -31.7871502 
C    12.9230133    9.8020910  -33.2325672 
O    14.0685207    9.5400779  -33.6120184 
N    11.8232710    9.2626140  -33.8118747 
H    10.8633101    9.5195208  -33.5346879 
C    11.9560218    8.1392436  -34.7310926 
H    12.8965531    7.6199379  -34.5013337 
H    11.1047722    7.4677917  -34.5277668 
C    11.9873298    8.4984963  -36.2249394 
O    13.0049570    8.3783514  -36.9127789 
N    10.7888137    8.9403416  -36.7261294 
H     9.9464665    8.7997028  -36.1418566 
C    10.6091942    9.1402516  -38.1496890 
H    11.6055750    9.3162072  -38.5932375 
H    10.2002714    8.2300163  -38.6250672 
C     9.6735361   10.2672541  -38.5770939 
O     9.5188418   10.4913884  -39.7842563 
N     9.0544091   10.9844443  -37.6000027 
H     9.1123592   10.6503579  -36.6291743 
C     8.1073760   12.0459587  -37.9280244 
H     8.3438367   12.3917193  -38.9450722 
H     7.0465478   11.6543130  -37.9292074 
C     8.2132835   13.2395375  -36.9619691 
O     8.4693675   14.3804354  -37.3711390 
N     7.9270225   12.9227350  -35.6792792 
H     7.7890819   11.9336631  -35.4333909 
C     7.8494543   13.8948275  -34.5792396 
H     6.9936869   14.5705892  -34.7965213 
C     7.5414376   13.1095051  -33.2971860 
H     8.3255764   12.3412671  -33.1358517 
H     7.5783623   13.8045156  -32.4363414 
C     6.1655252   12.4180099  -33.3311589 
H     5.3693889   13.1906776  -33.2796507 
H     6.0200255   11.8658144  -34.2812400 
C     5.9897634   11.4216432  -32.1842614 
H     6.6461243   10.5414362  -32.3379559 
H     6.2659086   11.9045085  -31.2255394 
N     4.5826893   11.0039162  -32.1092808 
H     3.9637175   11.1973655  -32.9111341 
C     4.0055996   10.4009790  -31.0657249 
N     4.7018640   10.1566294  -29.9478503 
H     5.6734275   10.4724059  -29.8665416 
H     4.3461943    9.5424818  -29.2078065 
N     2.7044685   10.0107425  -31.1715500 
H     2.2167201   10.3331136  -32.0207146 
H     2.1184597   10.0279539  -30.3318935 
H     8.7329899   14.5634750  -34.4834627 
H    15.6739752    6.4021405  -34.2184409 
C    15.6442823    6.5830117  -33.1085672 
H    16.6614234    6.3670817  -32.7164225 
H    15.4153282    7.6435968  -32.9072401 
C    14.6356112    5.6728602  -32.3485470 
O    14.1102664    6.1525203  -31.2935647 
O    14.4384769    4.4999782  -32.7893431 
H    14.3534741    4.7917286  -38.3671463 
C    13.3699740    4.9324143  -37.8648553 
C    12.2572657    5.4151982  -38.5782195 
H    12.3062256    5.5677058  -39.6642713 
C    11.0784605    5.7388708  -37.8930642 
H    10.2104878    6.1442912  -38.4262686 
C    11.0071864    5.5948592  -36.5001579 
H    10.1169821    5.9398298  -35.9602226 
C    12.0903493    5.0453411  -35.7993549 
H    12.0353565    4.9057110  -34.7148004 
C    13.2664548    4.7024738  -36.4813244 
H    14.0967193    4.2737176  -35.9089834 
H     8.4093459    7.4582314  -28.1898266 
C     9.3569391    7.4931135  -28.7560138 
N     9.5566599    6.7518955  -29.9113159 
C    10.8589456    6.8417262  -30.1913549 
H    11.3768054    6.3737027  -31.0310214 
N    11.4940921    7.6153913  -29.2804795 
H    12.5057292    7.8379840  -29.3075731 
C    10.5623866    8.0336275  -28.3537187 
H    10.8354518    8.7037018  -27.5387945 
O    10.6658140    5.2596207  -25.6266313 
C    10.9490532    4.6284473  -26.7064015 
O    12.0952627    4.3593844  -27.1427018 
C     9.7369523    4.2423885  -27.5791016 
H     8.8423539    4.1465296  -26.9376859 
H     9.5634650    5.1173389  -28.2292771 
C     9.8696568    3.0320887  -28.5057313 
H    10.8590354    3.0465596  -28.9922169 
H     9.8113373    2.0816283  -27.9388157 
C     8.8067777    3.0683391  -29.6404735 
O     9.2940977    3.9696777  -30.6553295 
H     9.8708497    3.3043587  -31.2974940 
C     7.4901034    3.6224557  -29.0887908 
O     7.1172827    4.7584035  -29.5621302 
O     6.8559996    2.9868646  -28.2138734 
C     8.5418701    1.7070998  -30.3171995 
H     8.1915365    0.9653469  -29.5794476 
H     7.7345089    1.8588393  -31.0637086 
C     9.7735471    1.1613623  -31.0683328 
O    10.4557473    2.0621800  -31.7058800 
O     9.9949973   -0.0619289  -31.0325529 
Fe    5.0408311    7.0519406  -34.8489947 
Mo    8.0847305    5.6676160  -31.3235099 
Fe    6.9529177    5.8896544  -36.0924294 
Fe    5.4643524    7.6803292  -37.2818678 
Fe    7.1305600    8.3893873  -35.4220528 
Fe    5.9873682    6.3139305  -32.7039552 
Fe    7.8318324    5.1995226  -33.8817348 
Fe    8.1147888    7.6147709  -33.1329033 
C     6.8507238    6.7618624  -34.3395319 
S     7.7867298    7.5658177  -37.4218425 
S     9.7158952    5.9887724  -33.0248972 
S     4.7265632    5.6148249  -36.5235318 
S     8.1488956    3.8969763  -35.6564309 
S     8.5660028    9.5760146  -34.1999177 
S     6.5385021    4.1863579  -32.4323152 
S     4.9550262    9.1710113  -35.6524932 
S     6.8670994    7.7109593  -31.2412090 
S     3.8435368    6.9541094  -32.8812196 
H     9.3914964    4.1412887  -36.1884593 
H     3.7995336    8.2519402  -32.4391100 
O     4.5196831    5.4443264  -29.7026082 
H     5.4827841    5.1855477  -29.6255735 
H     4.5300457    6.1571504  -30.3839365 
O     1.0411977    8.3650800  -34.2584277 
H     1.8601183    7.9300753  -33.9224222 
H     0.5514202    8.6706829  -33.4379285 
