# Supplementary material for: QM/MM Study of Partial Dissociation of S2B for the E2 Intermediate of Nitrogenase
Source: Inorg Chem. 2022 Oct 28;61(45):18067–76. doi: 10.1021/acs.inorgchem.2c02488 (PMC9667496; doi:10.1021/acs.inorgchem.2c02488)
Supplement: Supplementary file 2 — ic2c02488_si_002.zip [file ic2c02488_si_002.zip › N2532_BS-127.xyz]

191
Energy = -17882.9175466188
H     4.4356345    0.2361761  -35.0676576 
C     5.2871484    0.7929559  -35.5484104 
H     5.7556028    0.0573546  -36.2090797 
C     4.8447029    2.0048960  -36.3908757 
H     5.7039191    2.4141457  -36.9501838 
H     4.0800097    1.7658509  -37.1553055 
H     4.4495115    2.8220538  -35.7621102 
C     6.3173563    1.1625439  -34.4569379 
H     7.2713400    1.4785899  -34.9164805 
H     5.9696691    2.0037471  -33.8272271 
H     6.5661812    0.3174485  -33.7876580 
H     3.5048491    2.2427962  -29.6906426 
C     3.9217552    2.1009334  -30.7119996 
H     5.0249639    2.1104864  -30.6281821 
H     3.6106219    1.1174338  -31.1001837 
N     3.5257059    3.1485024  -31.6459505 
H     4.0346704    4.0423305  -31.5661302 
C     2.8870848    2.9199013  -32.8068726 
N     2.0081320    1.8882621  -32.9138042 
H     1.8363961    1.2856437  -32.1069094 
H     1.8024840    1.4916632  -33.8426378 
N     3.1212835    3.7073286  -33.8636491 
H     3.6506539    4.6001993  -33.7166107 
H     2.4437967    3.7363258  -34.6322001 
H    12.0222611    0.3977455  -37.4373129 
C    11.5248729    1.0684555  -36.6873863 
H    11.7582820    2.1197425  -36.9446107 
H    10.4305189    0.9453733  -36.8033261 
C    11.9250624    0.7600078  -35.2201204 
H    11.0426617    0.8794923  -34.5655569 
H    12.2621442   -0.2903589  -35.1239706 
C    13.0547214    1.6683902  -34.7177055 
O    14.1406494    1.7703685  -35.3272850 
N    12.7762259    2.3539498  -33.5941298 
H    11.9087336    2.1740034  -33.0607897 
H    13.4472215    3.0710672  -33.2425393 
H     7.2879265    1.5615462  -41.6123883 
C     7.6220294    2.0242520  -40.6771797 
N     8.4614217    3.1179676  -40.7331395 
C     8.6827703    3.4592305  -39.4732221 
H     9.3050223    4.2808482  -39.1189950 
N     8.0290988    2.6317067  -38.6144935 
H     8.0359391    2.7622927  -37.5920210 
C     7.3294270    1.7101716  -39.3638260 
H     6.6922644    0.9552197  -38.9066033 
H     2.9882710    9.5554486  -40.1150173 
C     3.1328732    8.7036867  -39.4147065 
H     2.5346262    7.8374109  -39.7454994 
H     2.8289805    9.0262256  -38.4046989 
S     4.9533262    8.2887817  -39.4267869 
H     6.6374604    8.6433430  -42.9235460 
C     7.4357145    7.8419615  -42.9576975 
H     8.0065003    8.0224707  -43.8812863 
H     8.0924101    7.9805617  -42.0810911 
C     6.8368979    6.4197065  -43.0104611 
O     7.2571549    5.6425233  -43.8781304 
N     5.9260119    6.1229150  -42.0637176 
H     5.5989897    6.8429065  -41.3995174 
C     5.3959689    4.7609962  -41.9301281 
H     6.2517153    4.0938531  -42.1403658 
C     4.9373609    4.5127949  -40.4891917 
H     4.6036319    3.4613557  -40.4201873 
H     5.7814072    4.6488635  -39.7775522 
O     3.8294450    5.3273214  -40.0860836 
H     4.1980941    6.1746938  -39.7240624 
H     4.6093991    4.4938037  -42.6568350 
H    13.6356801   11.3316041  -31.9252593 
C    12.7225713   10.6374779  -31.9610354 
H    12.8754391    9.9450240  -31.1081666 
H    11.7387254   11.1853432  -31.7853292 
C    12.8848109    9.7786084  -33.2314881 
O    14.0002918    9.6159704  -33.7248410 
N    11.7839543    9.1421272  -33.7231769 
H    10.8927033    9.1841010  -33.2178133 
C    11.9280062    8.0605528  -34.7003047 
H    12.8681258    7.5268065  -34.4997735 
H    11.0816950    7.3749276  -34.5291352 
C    11.9624920    8.4829137  -36.1788102 
O    13.0008568    8.4498731  -36.8385909 
N    10.7499597    8.8834921  -36.7111805 
H     9.8907722    8.5097865  -36.2740621 
C    10.6303272    9.1316889  -38.1409119 
H    11.6423436    9.3398232  -38.5304842 
H    10.2662498    8.2276796  -38.6601347 
C     9.6928190   10.2606945  -38.5806131 
O     9.5683453   10.4986171  -39.7876618 
N     9.0603462   10.9767813  -37.6086250 
H     9.0654416   10.5896015  -36.6607910 
C     8.1102418   12.0389747  -37.9291353 
H     8.3470496   12.3894586  -38.9444636 
H     7.0478932   11.6515719  -37.9296093 
C     8.2198714   13.2314441  -36.9597941 
O     8.4986856   14.3672929  -37.3668813 
N     7.9231325   12.9209249  -35.6764951 
H     7.7035825   11.9455495  -35.4419215 
C     7.8407637   13.9002352  -34.5813553 
H     6.9916223   14.5801857  -34.8117597 
C     7.5169673   13.1390808  -33.2871106 
H     8.3082070   12.3885185  -33.0874037 
H     7.5284077   13.8598449  -32.4466284 
C     6.1533466   12.4211231  -33.3221474 
H     5.3430701   13.1800649  -33.3520170 
H     6.0460546   11.8020680  -34.2356577 
C     5.9431284   11.5008384  -32.1168573 
H     6.6454174   10.6444986  -32.1537727 
H     6.1399864   12.0629329  -31.1804716 
N     4.5618429   11.0130446  -32.0998956 
H     3.9516302   11.1986529  -32.9096759 
C     3.9913340   10.3441746  -31.0899378 
N     4.6734934   10.1229809  -29.9562277 
H     5.6204631   10.4957130  -29.8436576 
H     4.3456981    9.4605876  -29.2453610 
N     2.7195833    9.9026663  -31.2315219 
H     2.2449595   10.1639813  -32.1063680 
H     2.1132941    9.8611712  -30.4099003 
H     8.7293734   14.5652282  -34.4849077 
H    15.6734067    6.4028445  -34.2192277 
C    15.6430198    6.5856664  -33.1101279 
H    16.6616085    6.3766282  -32.7185901 
H    15.4118111    7.6465248  -32.9103968 
C    14.6392216    5.6720797  -32.3450167 
O    14.1031674    6.1608675  -31.2990732 
O    14.4594558    4.4930703  -32.7729729 
H    14.3514191    4.7916623  -38.3623006 
C    13.3675761    4.9278393  -37.8518417 
C    12.2471452    5.4240582  -38.5444223 
H    12.2990975    5.6379431  -39.6203117 
C    11.0484476    5.6645999  -37.8546444 
H    10.1745368    6.0757517  -38.3744673 
C    10.9569123    5.4104923  -36.4797011 
H    10.0285474    5.6262656  -35.9358815 
C    12.0633079    4.8907457  -35.7956534 
H    12.0024199    4.6875521  -34.7220794 
C    13.2641434    4.6421423  -36.4781421 
H    14.1061270    4.2234956  -35.9154095 
H     8.4089737    7.4598383  -28.1888336 
C     9.3565336    7.4973704  -28.7531554 
N     9.5570887    6.7647400  -29.9130073 
C    10.8608018    6.8480260  -30.1880189 
H    11.3788094    6.3823951  -31.0287316 
N    11.4961873    7.6134630  -29.2702177 
H    12.5090756    7.8291839  -29.2907718 
C    10.5626846    8.0312538  -28.3446489 
H    10.8354453    8.6963674  -27.5257613 
O    10.6716617    5.2628848  -25.6232196 
C    10.9552527    4.6329371  -26.7033594 
O    12.1019460    4.3670882  -27.1409235 
C     9.7439324    4.2457130  -27.5745891 
H     8.8507783    4.1397007  -26.9332481 
H     9.5637870    5.1249173  -28.2171098 
C     9.8820474    3.0439972  -28.5109103 
H    10.8745310    3.0608742  -28.9906531 
H     9.8166380    2.0885687  -27.9532566 
C     8.8262699    3.0921916  -29.6492884 
O     9.3236554    4.0079890  -30.6542983 
H     9.8952125    3.3557244  -31.2933781 
C     7.5043710    3.6357916  -29.0939934 
O     7.1194556    4.7668540  -29.5603923 
O     6.8814563    2.9877668  -28.2187657 
C     8.5645591    1.7367925  -30.3378125 
H     8.2002238    0.9969699  -29.6045304 
H     7.7658110    1.8973005  -31.0916589 
C     9.7979088    1.1837739  -31.0793766 
O    10.4892361    2.0815711  -31.7104418 
O    10.0087353   -0.0424375  -31.0452308 
Fe    4.9007111    7.1007147  -34.8210011 
Mo    8.0869397    5.6958657  -31.3201353 
Fe    6.9458253    6.0622501  -36.0932710 
Fe    5.4634511    7.8270294  -37.2277246 
Fe    7.0091708    8.4395009  -35.2577233 
Fe    5.9101352    6.3098153  -32.6160219 
Fe    7.8443304    5.3042814  -33.8749591 
Fe    8.0096431    7.6206130  -33.1314648 
C     6.7808488    6.8229731  -34.2946367 
S     7.8032495    7.7970516  -37.2887229 
S     9.6738467    6.1552969  -33.0428969 
S     4.7365199    5.7228801  -36.5764600 
S     7.9859922    4.0130782  -35.6916250 
S     8.3875909    9.6960641  -33.9451811 
S     6.6063965    4.1632178  -32.4351260 
S     4.8832374    9.2532254  -35.5620696 
S     6.8705895    7.7390632  -31.2192433 
S     3.7523095    6.6730059  -32.9411328 
H     6.7725389    3.4013508  -35.6193798 
H     9.5732076    9.7715786  -34.6563606 
O     4.5252692    5.5247695  -29.4861534 
H     5.4823669    5.2488732  -29.5239771 
H     4.4390874    6.2028841  -30.1939329 
O     1.0989761    8.3880579  -34.2308610 
H     1.9511167    8.0398971  -33.8679106 
H     0.5785392    8.6761435  -33.4239727 
