# Supplementary material for: QM/MM Study of Partial Dissociation of S2B for the E2 Intermediate of Nitrogenase
Source: Inorg Chem. 2022 Oct 28;61(45):18067–76. doi: 10.1021/acs.inorgchem.2c02488 (PMC9667496; doi:10.1021/acs.inorgchem.2c02488)
Supplement: Supplementary file 2 — ic2c02488_si_002.zip [file ic2c02488_si_002.zip › N2535_BS-346.xyz]

191
Energy = -17882.9214042498
H     4.4355328    0.2347150  -35.0670351 
C     5.2877953    0.7888719  -35.5474992 
H     5.7532952    0.0506501  -36.2069952 
C     4.8497065    2.0010272  -36.3920670 
H     5.7075518    2.3980144  -36.9624847 
H     4.0761530    1.7659250  -37.1487592 
H     4.4672420    2.8248886  -35.7637198 
C     6.3196569    1.1535412  -34.4554475 
H     7.2810001    1.4485701  -34.9129481 
H     5.9829722    2.0065437  -33.8359090 
H     6.5528154    0.3126561  -33.7752856 
H     3.5035738    2.2426288  -29.6908222 
C     3.9179929    2.1007060  -30.7130491 
H     5.0213548    2.1158224  -30.6332584 
H     3.6098179    1.1152172  -31.0988330 
N     3.5147272    3.1454241  -31.6474931 
H     4.0280799    4.0376445  -31.5757683 
C     2.8775196    2.9115764  -32.8079112 
N     1.9994697    1.8786165  -32.9111484 
H     1.8310407    1.2774886  -32.1024520 
H     1.7960625    1.4782991  -33.8388637 
N     3.1113618    3.6955458  -33.8676091 
H     3.6391987    4.5902998  -33.7235432 
H     2.4339177    3.7194114  -34.6365368 
H    12.0225836    0.3991104  -37.4379262 
C    11.5256356    1.0724283  -36.6898219 
H    11.7536269    2.1233667  -36.9548059 
H    10.4315683    0.9441533  -36.8009221 
C    11.9327236    0.7758376  -35.2219009 
H    11.0507235    0.8919530  -34.5661535 
H    12.2785146   -0.2712939  -35.1204756 
C    13.0566515    1.6963457  -34.7281839 
O    14.1490365    1.7820563  -35.3283279 
N    12.7634329    2.4106156  -33.6259374 
H    11.8929133    2.2320649  -33.1005778 
H    13.4330947    3.1297993  -33.2708088 
H     7.2887790    1.5610586  -41.6128251 
C     7.6256997    2.0227390  -40.6785363 
N     8.4628714    3.1177216  -40.7353925 
C     8.6982700    3.4499795  -39.4756013 
H     9.3235465    4.2696071  -39.1221519 
N     8.0554319    2.6146625  -38.6162373 
H     8.0743830    2.7364146  -37.5925267 
C     7.3485749    1.6980553  -39.3644399 
H     6.7176497    0.9391141  -38.9059777 
H     2.9900309    9.5550196  -40.1132312 
C     3.1374518    8.7038741  -39.4106346 
H     2.5433163    7.8351485  -39.7423823 
H     2.8280068    9.0264608  -38.4024712 
S     4.9595053    8.2921347  -39.4151241 
H     6.6372246    8.6432155  -42.9230882 
C     7.4353833    7.8416509  -42.9572406 
H     8.0061801    8.0220450  -43.8807519 
H     8.0922097    7.9804138  -42.0807469 
C     6.8356985    6.4199303  -43.0102105 
O     7.2533930    5.6432004  -43.8794784 
N     5.9254763    6.1233530  -42.0627754 
H     5.6023811    6.8424835  -41.3959678 
C     5.3954573    4.7613805  -41.9291554 
H     6.2512765    4.0942865  -42.1394262 
C     4.9383773    4.5131841  -40.4876884 
H     4.6019656    3.4625400  -40.4191553 
H     5.7841275    4.6461178  -39.7775824 
O     3.8328110    5.3302433  -40.0814327 
H     4.2043708    6.1748160  -39.7160678 
H     4.6089717    4.4939057  -42.6561319 
H    13.6371516   11.3394961  -31.9259546 
C    12.7304618   10.6475597  -31.9668705 
H    12.8841728    9.9511086  -31.1177235 
H    11.7420055   11.1883437  -31.7875265 
C    12.9288959    9.7836200  -33.2295868 
O    14.0722355    9.5269189  -33.6134814 
N    11.8237717    9.2399578  -33.7948828 
H    10.8770228    9.5013033  -33.4861211 
C    11.9147820    8.1138430  -34.7202826 
H    12.8307073    7.5507043  -34.4916886 
H    11.0350433    7.4765136  -34.5240672 
C    11.9663716    8.4925092  -36.2075827 
O    13.0047743    8.4339196  -36.8678938 
N    10.7627661    8.9090475  -36.7360108 
H     9.8998324    8.5979873  -36.2628480 
C    10.6286976    9.1404199  -38.1623577 
H    11.6358497    9.3459097  -38.5669016 
H    10.2549700    8.2344136  -38.6723799 
C     9.6834749   10.2639912  -38.5876877 
O     9.5250947   10.4892830  -39.7930491 
N     9.0699603   10.9866689  -37.6084635 
H     9.1487165   10.6548993  -36.6409921 
C     8.1123325   12.0416028  -37.9296638 
H     8.3435129   12.3899068  -38.9471435 
H     7.0488781   11.6523465  -37.9293910 
C     8.2225970   13.2347853  -36.9646866 
O     8.5126122   14.3687921  -37.3658578 
N     7.9205180   12.9251945  -35.6801753 
H     7.6561365   11.9578987  -35.4677611 
C     7.8357458   13.9110974  -34.5932791 
H     6.9927694   14.5955725  -34.8320323 
C     7.4996041   13.1784964  -33.2868414 
H     8.3113630   12.4615493  -33.0442346 
H     7.4885718   13.9230667  -32.4681317 
C     6.1463695   12.4393007  -33.3170186 
H     5.3327749   13.1864959  -33.4236468 
H     6.0661299   11.7590780  -34.1898557 
C     5.8995456   11.6025381  -32.0581143 
H     6.6231726   10.7648349  -31.9946232 
H     6.0421969   12.2308414  -31.1539744 
N     4.5399891   11.0680277  -32.0732421 
H     3.9305939   11.2507755  -32.8844211 
C     3.9870299   10.3502286  -31.0843658 
N     4.6742262   10.1179749  -29.9567399 
H     5.6117134   10.5102792  -29.8315625 
H     4.3613561    9.4337045  -29.2594633 
N     2.7320190    9.8794226  -31.2462053 
H     2.2487753   10.1436411  -32.1151197 
H     2.1324693    9.7532397  -30.4297060 
H     8.7273310   14.5698477  -34.4914843 
H    15.6751073    6.4021085  -34.2180093 
C    15.6483077    6.5829067  -33.1078071 
H    16.6668847    6.3663862  -32.7193360 
H    15.4206560    7.6435638  -32.9053626 
C    14.6425357    5.6720662  -32.3445556 
O    14.1070424    6.1573954  -31.2971883 
O    14.4590923    4.4933643  -32.7745479 
H    14.3499671    4.7931154  -38.3637585 
C    13.3640599    4.9325952  -37.8573750 
C    12.2452726    5.4200189  -38.5590288 
H    12.2994426    5.6189153  -39.6376987 
C    11.0456775    5.6725047  -37.8752793 
H    10.1733080    6.0771073  -38.4029075 
C    10.9514023    5.4422280  -36.4961369 
H    10.0212521    5.6674809  -35.9596775 
C    12.0560869    4.9316418  -35.8028258 
H    11.9930251    4.7477643  -34.7260471 
C    13.2569621    4.6676493  -36.4800100 
H    14.0971124    4.2545486  -35.9104546 
H     8.4092445    7.4569873  -28.1896704 
C     9.3565599    7.4900995  -28.7555263 
N     9.5622647    6.7351626  -29.9007916 
C    10.8649142    6.8230691  -30.1781771 
H    11.3861952    6.3473845  -31.0112984 
N    11.4955210    7.6098532  -29.2751377 
H    12.5068376    7.8333392  -29.3014764 
C    10.5593769    8.0382650  -28.3567444 
H    10.8265608    8.7181617  -27.5477258 
O    10.6708340    5.2613781  -25.6200920 
C    10.9517061    4.6288648  -26.6994075 
O    12.0972029    4.3645656  -27.1407838 
C     9.7381583    4.2353838  -27.5648030 
H     8.8456807    4.1364275  -26.9215813 
H     9.5585812    5.1084161  -28.2156617 
C     9.8736124    3.0248793  -28.4900581 
H    10.8644331    3.0382747  -28.9727463 
H     9.8121636    2.0744548  -27.9237004 
C     8.8163850    3.0667537  -29.6276311 
O     9.3194204    3.9731573  -30.6356454 
H     9.8908552    3.3042324  -31.2797524 
C     7.4957612    3.6179035  -29.0750146 
O     7.1209066    4.7547261  -29.5346798 
O     6.8639392    2.9716530  -28.2054571 
C     8.5523864    1.7095647  -30.3115898 
H     8.1991707    0.9674236  -29.5754945 
H     7.7455612    1.8666357  -31.0577128 
C     9.7811422    1.1630376  -31.0646711 
O    10.4653715    2.0643670  -31.7007430 
O     9.9991202   -0.0613671  -31.0343004 
Fe    4.9307563    7.1010935  -34.8053609 
Mo    8.0916562    5.6471468  -31.3037001 
Fe    6.9470715    6.0081574  -36.0877350 
Fe    5.4971091    7.8274780  -37.2154137 
Fe    7.0978533    8.3783175  -35.2581676 
Fe    5.9244561    6.2715698  -32.5997536 
Fe    7.8399363    5.2211146  -33.8604481 
Fe    8.0396638    7.5263781  -33.1226374 
C     6.7978799    6.7600668  -34.2839900 
S     7.8295649    7.7212211  -37.3036908 
S     9.6852976    6.0510821  -33.0382476 
S     4.7257304    5.7355745  -36.5656766 
S     8.0023994    3.9605543  -35.6954961 
S     8.6109239    9.5079874  -33.9991423 
S     6.5937843    4.1139213  -32.3956686 
S     4.9825839    9.2662362  -35.5326181 
S     6.9049878    7.7111194  -31.2123255 
S     3.7656563    6.6617538  -32.9357820 
H     6.7858054    3.3520038  -35.6603551 
H     7.9995390   10.5003249  -33.2714730 
O     4.5189849    5.5277060  -29.4933969 
H     5.4750783    5.2490861  -29.5248298 
H     4.4312567    6.1812056  -30.2246388 
O     1.1074606    8.3875614  -34.2256947 
H     1.9541494    8.0264121  -33.8614970 
H     0.5833524    8.6723426  -33.4203306 
