# Supplementary material for: QM/MM Study of Partial Dissociation of S2B for the E2 Intermediate of Nitrogenase
Source: Inorg Chem. 2022 Oct 28;61(45):18067–76. doi: 10.1021/acs.inorgchem.2c02488 (PMC9667496; doi:10.1021/acs.inorgchem.2c02488)
Supplement: Supplementary file 2 — ic2c02488_si_002.zip [file ic2c02488_si_002.zip › N2552_BS-247.xyz]

191
Energy = -17882.9265851712
H     4.4398505    0.2321953  -35.0633180 
C     5.2991585    0.7820636  -35.5363776 
H     5.7625617    0.0452320  -36.1988225 
C     4.8765412    2.0024719  -36.3720807 
H     5.7471195    2.4264255  -36.9013184 
H     4.1276431    1.7730466  -37.1546146 
H     4.4748938    2.8137992  -35.7424933 
C     6.3318916    1.1348252  -34.4401626 
H     7.2985711    1.4107709  -34.8994194 
H     6.0108633    1.9965131  -33.8242624 
H     6.5524286    0.2937263  -33.7560687 
H     3.4995084    2.2374256  -29.6903333 
C     3.9052018    2.0860789  -30.7126866 
H     5.0064828    2.0017448  -30.6351241 
H     3.5079770    1.1470304  -31.1305441 
N     3.5920757    3.2041286  -31.5952845 
H     4.1098408    4.0772158  -31.3931532 
C     3.0460467    3.0741944  -32.8167118 
N     2.1193233    2.1106845  -33.0498205 
H     1.8123074    1.5194121  -32.2765210 
H     1.9452462    1.7552516  -34.0013560 
N     3.3964975    3.9255583  -33.7876985 
H     4.2445453    4.5185678  -33.6701394 
H     2.8578875    4.0308206  -34.6515151 
H    12.0226239    0.4001711  -37.4394655 
C    11.5258369    1.0758384  -36.6938700 
H    11.7513897    2.1264344  -36.9612728 
H    10.4315608    0.9472091  -36.8040192 
C    11.9344866    0.7841279  -35.2261458 
H    11.0532914    0.9094818  -34.5707337 
H    12.2731034   -0.2648703  -35.1193942 
C    13.0667559    1.6984014  -34.7379802 
O    14.1650469    1.7623556  -35.3273060 
N    12.7764629    2.4288527  -33.6449940 
H    11.8805388    2.2971893  -33.1596823 
H    13.4432384    3.1553351  -33.2932271 
H     7.2858212    1.5641577  -41.6110936 
C     7.6147402    2.0324955  -40.6753237 
N     8.4512209    3.1281838  -40.7397398 
C     8.6510924    3.4975245  -39.4846182 
H     9.2627233    4.3293104  -39.1361284 
N     7.9855674    2.6867618  -38.6195581 
H     7.9855021    2.8386336  -37.6009763 
C     7.3012961    1.7453401  -39.3600428 
H     6.6616307    0.9962533  -38.8959006 
H     2.9796624    9.5553817  -40.1145645 
C     3.1075221    8.7024529  -39.4136334 
H     2.4929104    7.8477643  -39.7454944 
H     2.8072339    9.0313743  -38.4047716 
S     4.9117462    8.2568899  -39.4175097 
H     6.6371025    8.6431077  -42.9232521 
C     7.4349985    7.8412362  -42.9568825 
H     8.0051394    8.0211164  -43.8809351 
H     8.0921939    7.9802544  -42.0808168 
C     6.8347376    6.4196148  -43.0091026 
O     7.2533924    5.6418047  -43.8769650 
N     5.9236850    6.1230547  -42.0622359 
H     5.5946482    6.8430612  -41.3994287 
C     5.3935844    4.7608843  -41.9289518 
H     6.2501367    4.0941462  -42.1365690 
C     4.9297742    4.5120396  -40.4899945 
H     4.6066260    3.4574400  -40.4203258 
H     5.7672256    4.6589349  -39.7733236 
O     3.8108496    5.3159655  -40.0964586 
H     4.1699019    6.1681914  -39.7354873 
H     4.6085025    4.4937080  -42.6565790 
H    13.6351801   11.3418072  -31.9266194 
C    12.7268075   10.6508903  -31.9691934 
H    12.8818392    9.9516396  -31.1227780 
H    11.7400021   11.1898354  -31.7884587 
C    12.9261519    9.7931159  -33.2347023 
O    14.0742951    9.5396632  -33.6128422 
N    11.8311632    9.2411098  -33.8105898 
H    10.8697887    9.4922344  -33.5324338 
C    11.9648655    8.1209177  -34.7361628 
H    12.9066942    7.6025166  -34.5109166 
H    11.1165498    7.4439838  -34.5368410 
C    11.9898290    8.4837463  -36.2295854 
O    13.0056189    8.3685230  -36.9214054 
N    10.7878125    8.9202295  -36.7273567 
H     9.9486140    8.7811353  -36.1384825 
C    10.6040617    9.1257607  -38.1498938 
H    11.6002733    9.2997443  -38.5946990 
H    10.1904110    8.2176363  -38.6261988 
C     9.6720602   10.2587814  -38.5731486 
O     9.5198281   10.4884957  -39.7800629 
N     9.0520973   10.9742256  -37.5949244 
H     9.1096524   10.6396719  -36.6239967 
C     8.1094029   12.0408791  -37.9230187 
H     8.3498632   12.3870471  -38.9389102 
H     7.0475013   11.6526641  -37.9276328 
C     8.2144196   13.2343867  -36.9560892 
O     8.4713418   14.3750229  -37.3665099 
N     7.9265225   12.9180091  -35.6738389 
H     7.7807210   11.9297101  -35.4306104 
C     7.8470312   13.8879387  -34.5709999 
H     6.9907370   14.5631123  -34.7886216 
C     7.5347988   13.0977179  -33.2907065 
H     8.3230967   12.3348969  -33.1243293 
H     7.5625507   13.7926899  -32.4292383 
C     6.1622932   12.3956434  -33.3320745 
H     5.3606785   13.1626563  -33.2813043 
H     6.0229536   11.8459616  -34.2845909 
C     5.9837247   11.3912398  -32.1901566 
H     6.6475996   10.5175420  -32.3452112 
H     6.2540155   11.8719615  -31.2285774 
N     4.5795714   10.9650906  -32.1216434 
H     3.9629223   11.1586331  -32.9242015 
C     3.9925776   10.3773545  -31.0727840 
N     4.6897385   10.1382556  -29.9521081 
H     5.6643800   10.4426916  -29.8774280 
H     4.3322714    9.5281513  -29.2106221 
N     2.6848639   10.0267704  -31.1601457 
H     2.2017156   10.3173551  -32.0206268 
H     2.1033050   10.0575081  -30.3194264 
H     8.7319177   14.5601020  -34.4786521 
H    15.6742379    6.4020192  -34.2186273 
C    15.6454664    6.5829225  -33.1087890 
H    16.6642377    6.3726968  -32.7179998 
H    15.4107780    7.6421163  -32.9069675 
C    14.6447131    5.6675116  -32.3460939 
O    14.1153370    6.1450146  -31.2930501 
O    14.4589285    4.4897544  -32.7812990 
H    14.3503516    4.7918423  -38.3667663 
C    13.3630592    4.9295735  -37.8653064 
C    12.2479241    5.4111676  -38.5759079 
H    12.3061067    5.6008490  -39.6559335 
C    11.0484388    5.6757052  -37.8982283 
H    10.1804773    6.0802058  -38.4326150 
C    10.9499600    5.4637938  -36.5173270 
H    10.0240614    5.7142178  -35.9862316 
C    12.0482519    4.9499414  -35.8166337 
H    11.9816762    4.7788291  -34.7378881 
C    13.2495471    4.6740222  -36.4870505 
H    14.0880724    4.2658679  -35.9116742 
H     8.4082234    7.4593452  -28.1887830 
C     9.3553209    7.4960915  -28.7535035 
N     9.5604710    6.7475266  -29.9023115 
C    10.8642203    6.8342042  -30.1756222 
H    11.3857420    6.3606077  -31.0096833 
N    11.4946835    7.6155464  -29.2676662 
H    12.5053216    7.8416487  -29.2946026 
C    10.5580897    8.0411487  -28.3490234 
H    10.8255170    8.7193628  -27.5386407 
O    10.6660129    5.2566779  -25.6256254 
C    10.9423582    4.6254730  -26.7070329 
O    12.0862266    4.3534699  -27.1484864 
C     9.7239652    4.2448249  -27.5739064 
H     8.8330587    4.1459513  -26.9278765 
H     9.5480821    5.1221702  -28.2199326 
C     9.8494590    3.0415268  -28.5092597 
H    10.8403729    3.0589016  -28.9936068 
H     9.7884596    2.0871715  -27.9474895 
C     8.7867293    3.0984654  -29.6458376 
O     9.2737149    3.9786619  -30.6555755 
H     9.9308525    3.1435858  -31.3696865 
C     7.4631667    3.6282764  -29.0831833 
O     7.0750545    4.7533940  -29.5644792 
O     6.8366447    2.9818444  -28.2086474 
C     8.5044097    1.7289080  -30.3138161 
H     8.1531084    0.9823537  -29.5816786 
H     7.6990004    1.8908829  -31.0608949 
C     9.7224763    1.1876592  -31.0614686 
O    10.4055108    2.1131231  -31.7070366 
O     9.9897057   -0.0176447  -31.0552633 
Fe    6.9165350    5.9850414  -35.9982431 
Mo    8.0900440    5.6473936  -31.3114512 
Fe    5.5455522    7.6742222  -37.2981463 
Fe    4.9536214    7.1257864  -34.8205531 
Fe    7.1086829    8.4345163  -35.3733717 
Fe    8.1124502    7.6438877  -33.0938594 
Fe    7.8326909    5.3003253  -33.8383003 
Fe    5.9312343    6.2995477  -32.6739331 
C     6.8180676    6.8160831  -34.2943340 
S     7.7849243    7.5451442  -37.3969311 
S     9.7207825    6.0485861  -33.0031352 
S     4.7757566    5.6098473  -36.5187544 
S     8.0994985    4.0478796  -35.6548902 
S     8.6088051    9.5730776  -34.1874145 
S     6.5472592    4.1762106  -32.4646781 
S     5.0113901    9.2476765  -35.6518198 
S     6.8435925    7.6814531  -31.1983466 
S     3.7981875    7.0681200  -32.7581604 
H     6.9985426    3.2542119  -35.5303620 
H     2.8991381    6.0400291  -32.9361572 
O     4.4966395    5.4857352  -29.5957811 
H     5.4601708    5.2181135  -29.5694563 
H     4.4868855    6.2675430  -30.1943520 
O     1.1239912    8.4124372  -34.2237300 
H     2.0315746    8.2578206  -33.8642513 
H     0.5882447    8.7027668  -33.4267023 
