# Supplementary material for: QM/MM Study of Partial Dissociation of S2B for the E2 Intermediate of Nitrogenase
Source: Inorg Chem. 2022 Oct 28;61(45):18067–76. doi: 10.1021/acs.inorgchem.2c02488 (PMC9667496; doi:10.1021/acs.inorgchem.2c02488)
Supplement: Supplementary file 2 — ic2c02488_si_002.zip [file ic2c02488_si_002.zip › N2553_BS-346.xyz]

191
Energy = -17882.9335757209
H     4.4370585    0.2366805  -35.0654542 
C     5.2901775    0.7947281  -35.5418779 
H     5.7541934    0.0663037  -36.2135115 
C     4.8465921    2.0177205  -36.3660531 
H     5.7078441    2.4551999  -36.9003730 
H     4.0957952    1.7849756  -37.1459114 
H     4.4354035    2.8175890  -35.7262827 
C     6.3263124    1.1525577  -34.4511841 
H     7.2842136    1.4527374  -34.9136745 
H     5.9930109    2.0006452  -33.8225699 
H     6.5660903    0.3068884  -33.7796539 
H     3.4968884    2.2376286  -29.6922607 
C     3.8968900    2.0886164  -30.7181992 
H     4.9973437    1.9851431  -30.6437368 
H     3.4840953    1.1594042  -31.1424904 
N     3.5945218    3.2256348  -31.5777112 
H     4.0519629    4.1147425  -31.2895168 
C     3.0575231    3.1345803  -32.8054204 
N     2.1453451    2.1646228  -33.0771624 
H     1.8267488    1.5566275  -32.3225121 
H     1.9831880    1.8309176  -34.0375531 
N     3.4066526    4.0103780  -33.7530907 
H     4.2454657    4.6133419  -33.6245780 
H     2.8446948    4.1611389  -34.5947665 
H    12.0217445    0.3984240  -37.4372791 
C    11.5236811    1.0703339  -36.6878973 
H    11.7534953    2.1215538  -36.9490723 
H    10.4293832    0.9442527  -36.8013565 
C    11.9264939    0.7696890  -35.2192478 
H    11.0428618    0.8849774  -34.5655369 
H    12.2721134   -0.2774908  -35.1192302 
C    13.0494499    1.6904029  -34.7237108 
O    14.1430875    1.7738904  -35.3216742 
N    12.7529411    2.4082421  -33.6246940 
H    11.8805562    2.2315538  -33.1021356 
H    13.4220489    3.1285940  -33.2704544 
H     7.2879807    1.5615659  -41.6127751 
C     7.6225014    2.0243232  -40.6781077 
N     8.4620036    3.1178365  -40.7354187 
C     8.6895397    3.4567457  -39.4760770 
H     9.3148050    4.2763540  -39.1220731 
N     8.0384043    2.6278661  -38.6170013 
H     8.0560448    2.7549176  -37.5955069 
C     7.3349318    1.7078702  -39.3642691 
H     6.6990428    0.9525442  -38.9058982 
H     2.9822635    9.5546473  -40.1157272 
C     3.1148304    8.7003005  -39.4169324 
H     2.5034945    7.8437148  -39.7495265 
H     2.8128189    9.0261991  -38.4074168 
S     4.9245073    8.2579463  -39.4227495 
H     6.6379070    8.6436530  -42.9238883 
C     7.4362965    7.8421715  -42.9578413 
H     8.0069043    8.0226412  -43.8814206 
H     8.0927098    7.9806457  -42.0811022 
C     6.8373693    6.4204058  -43.0113330 
O     7.2569581    5.6433355  -43.8792919 
N     5.9266430    6.1223802  -42.0644727 
H     5.5987291    6.8415755  -41.4003658 
C     5.3974955    4.7599648  -41.9323144 
H     6.2534698    4.0941314  -42.1452036 
C     4.9411435    4.5069888  -40.4916013 
H     4.6164747    3.4527921  -40.4230708 
H     5.7848493    4.6499258  -39.7807833 
O     3.8258093    5.3101792  -40.0871677 
H     4.1855518    6.1681677  -39.7406554 
H     4.6101617    4.4934530  -42.6579489 
H    13.6348457   11.3412704  -31.9265063 
C    12.7256701   10.6505443  -31.9684676 
H    12.8812291    9.9504066  -31.1226010 
H    11.7394700   11.1898132  -31.7880636 
C    12.9205072    9.7936339  -33.2347418 
O    14.0665236    9.5377060  -33.6164563 
N    11.8221818    9.2437168  -33.8085938 
H    10.8622861    9.5018207  -33.5320583 
C    11.9553769    8.1242653  -34.7349155 
H    12.8942270    7.6013545  -34.5067610 
H    11.1046044    7.4493386  -34.5404617 
C    11.9872208    8.4898952  -36.2268908 
O    13.0044999    8.3719326  -36.9153747 
N    10.7891783    8.9344968  -36.7284500 
H     9.9442381    8.7869363  -36.1517297 
C    10.6144164    9.1400047  -38.1523797 
H    11.6127713    9.3197377  -38.5899779 
H    10.2109078    8.2303070  -38.6338143 
C     9.6791808   10.2689499  -38.5787898 
O     9.5270286   10.4951142  -39.7860782 
N     9.0610021   10.9874035  -37.6016009 
H     9.1135337   10.6482683  -36.6322491 
C     8.1101713   12.0457839  -37.9282681 
H     8.3452931   12.3930399  -38.9450722 
H     7.0479972   11.6541206  -37.9292169 
C     8.2136413   13.2393741  -36.9619401 
O     8.4673892   14.3809863  -37.3715875 
N     7.9270505   12.9232143  -35.6792115 
H     7.7948911   11.9339806  -35.4296007 
C     7.8484469   13.8994379  -34.5830356 
H     6.9960910   14.5773316  -34.8073240 
C     7.5348715   13.1250983  -33.2963600 
H     8.3184767   12.3588556  -33.1242428 
H     7.5677379   13.8282538  -32.4418162 
C     6.1604384   12.4317841  -33.3303638 
H     5.3623061   13.2032582  -33.2918765 
H     6.0212212   11.8677389  -34.2742495 
C     5.9820989   11.4486350  -32.1728633 
H     6.6454206   10.5714785  -32.3118054 
H     6.2478831   11.9440306  -31.2173615 
N     4.5780894   11.0217820  -32.1028806 
H     3.9611346   11.2078433  -32.9083031 
C     4.0040825   10.4127757  -31.0621101 
N     4.7012212   10.1658588  -29.9452569 
H     5.6732141   10.4806702  -29.8642782 
H     4.3459077    9.5492418  -29.2072471 
N     2.7040341   10.0172224  -31.1694032 
H     2.2155219   10.3433755  -32.0167100 
H     2.1182457   10.0299598  -30.3294688 
H     8.7326461   14.5653799  -34.4855905 
H    15.6739290    6.4018285  -34.2180438 
C    15.6445865    6.5824503  -33.1077236 
H    16.6627166    6.3687972  -32.7166973 
H    15.4133024    7.6424834  -32.9064381 
C    14.6398475    5.6699565  -32.3451441 
O    14.1081203    6.1523449  -31.2942811 
O    14.4540233    4.4924977  -32.7779425 
H    14.3509836    4.7919343  -38.3657417 
C    13.3650116    4.9297491  -37.8619959 
C    12.2487183    5.4161831  -38.5676467 
H    12.3048291    5.6104781  -39.6469837 
C    11.0510547    5.6792014  -37.8856179 
H    10.1818745    6.0866887  -38.4156955 
C    10.9578759    5.4597076  -36.5054533 
H    10.0340070    5.7047621  -35.9680971 
C    12.0568736    4.9412023  -35.8093736 
H    11.9927208    4.7614616  -34.7318661 
C    13.2560061    4.6676738  -36.4845575 
H    14.0941542    4.2535736  -35.9128514 
H     8.4092208    7.4595320  -28.1878020 
C     9.3577033    7.4966005  -28.7505608 
N     9.5631693    6.7480360  -29.8994418 
C    10.8670413    6.8361451  -30.1735020 
H    11.3900418    6.3643334  -31.0080094 
N    11.4966415    7.6177916  -29.2659250 
H    12.5076807    7.8431888  -29.2932089 
C    10.5602148    8.0425992  -28.3468112 
H    10.8281396    8.7206392  -27.5366208 
O    10.6619214    5.2560132  -25.6279327 
C    10.9432096    4.6249418  -26.7082206 
O    12.0886238    4.3594868  -27.1484288 
C     9.7285598    4.2357581  -27.5770098 
H     8.8381772    4.1284503  -26.9316709 
H     9.5459860    5.1150361  -28.2187940 
C     9.8643520    3.0344098  -28.5148455 
H    10.8538050    3.0556563  -29.0009981 
H     9.8091083    2.0784950  -27.9565322 
C     8.8010710    3.0735016  -29.6496672 
O     9.2859889    3.9744344  -30.6664639 
H     9.8607108    3.3124444  -31.3064683 
C     7.4848454    3.6281862  -29.0971525 
O     7.1094637    4.7623882  -29.5729250 
O     6.8531341    2.9934403  -28.2195462 
C     8.5362934    1.7100554  -30.3227029 
H     8.1847795    0.9715669  -29.5819057 
H     7.7297409    1.8596657  -31.0702939 
C     9.7691358    1.1608181  -31.0713069 
O    10.4502429    2.0583588  -31.7127091 
O     9.9898017   -0.0629723  -31.0294793 
Fe    5.0366447    7.1398433  -34.8103772 
Mo    8.0835676    5.6900294  -31.3224881 
Fe    6.9494333    6.0431013  -36.0931302 
Fe    5.4290682    7.7738350  -37.2378944 
Fe    7.0948514    8.5050184  -35.3739662 
Fe    8.1259073    7.6838382  -33.1055831 
Fe    7.8410827    5.2902859  -33.8778519 
Fe    5.9938492    6.3623367  -32.6997894 
C     6.8448021    6.8511480  -34.3147650 
S     7.7533734    7.7370391  -37.3940232 
S     9.7251183    6.0527173  -33.0077863 
S     4.7238798    5.6907470  -36.4726643 
S     8.0817184    4.0281427  -35.7133221 
S     8.5689506    9.6491133  -34.1592648 
S     6.5423994    4.2261304  -32.4679234 
S     4.9080334    9.2544629  -35.5925854 
S     6.8732436    7.7370707  -31.2197576 
S     3.8439616    6.9844972  -32.8597928 
H     6.9131650    3.3405035  -35.5874460 
H     3.7695200    8.2684587  -32.3831047 
O     4.5110151    5.4206373  -29.8066098 
H     5.4730080    5.1735798  -29.6852653 
H     4.5462709    6.1321310  -30.4915979 
O     1.0398547    8.3654712  -34.2613356 
H     1.8658564    7.9441015  -33.9252533 
H     0.5513404    8.6737941  -33.4412864 
