# Supplementary material for: QM/MM Study of Partial Dissociation of S2B for the E2 Intermediate of Nitrogenase
Source: Inorg Chem. 2022 Oct 28;61(45):18067–76. doi: 10.1021/acs.inorgchem.2c02488 (PMC9667496; doi:10.1021/acs.inorgchem.2c02488)
Supplement: Supplementary file 2 — ic2c02488_si_002.zip [file ic2c02488_si_002.zip › N3252_BS-235.xyz]

191
Energy = -17882.9126470205
H     4.4358719    0.2462946  -35.0652928 
C     5.2848610    0.8265368  -35.5353353 
H     5.7976151    0.1174084  -36.1963146 
C     4.8162521    2.0372021  -36.3630549 
H     5.6885914    2.6337176  -36.6824973 
H     4.2426818    1.7582152  -37.2682851 
H     4.1947949    2.7237479  -35.7653828 
C     6.2693534    1.2444970  -34.4230313 
H     7.1312133    1.7774366  -34.8650973 
H     5.8119165    1.9598733  -33.7130553 
H     6.6576323    0.3818105  -33.8476684 
H     3.4983174    2.2354526  -29.6900508 
C     3.9015326    2.0806481  -30.7126948 
H     5.0039131    2.0057272  -30.6418978 
H     3.5090916    1.1376563  -31.1262286 
N     3.5744650    3.1953753  -31.5943133 
H     4.1042738    4.0625964  -31.4049471 
C     3.0292558    3.0638440  -32.8161361 
N     2.1046284    2.0987344  -33.0497263 
H     1.8132293    1.4968334  -32.2783582 
H     1.9442206    1.7365926  -34.0015884 
N     3.3698006    3.9235139  -33.7825994 
H     4.2269452    4.5046547  -33.6845279 
H     2.8269543    4.0235175  -34.6440026 
H    12.0214445    0.3990889  -37.4384088 
C    11.5228803    1.0724753  -36.6908704 
H    11.7560620    2.1229881  -36.9513696 
H    10.4284526    0.9518013  -36.8059804 
C    11.9233054    0.7698870  -35.2223677 
H    11.0390502    0.8862013  -34.5698769 
H    12.2673783   -0.2778935  -35.1221005 
C    13.0469583    1.6869822  -34.7240624 
O    14.1411168    1.7742917  -35.3206410 
N    12.7527803    2.3997933  -33.6205257 
H    11.8809985    2.2239654  -33.0965517 
H    13.4235446    3.1159125  -33.2664954 
H     7.2784174    1.5631276  -41.6128592 
C     7.5910216    2.0307982  -40.6748622 
N     8.4470481    3.1136430  -40.7079186 
C     8.5767530    3.4918333  -39.4429562 
H     9.1816083    4.3165084  -39.0671204 
N     7.8471888    2.7038582  -38.6088844 
H     7.7666713    2.8707760  -37.5898774 
C     7.1948558    1.7664029  -39.3771187 
H     6.5176160    1.0334127  -38.9407925 
H     2.9866104    9.5558346  -40.1145730 
C     3.1286568    8.7048657  -39.4132325 
H     2.5480561    7.8306940  -39.7550900 
H     2.8018770    9.0242416  -38.4090139 
S     4.9550562    8.3227439  -39.3964162 
H     6.6369596    8.6430154  -42.9229514 
C     7.4348729    7.8410138  -42.9564091 
H     8.0048994    8.0202795  -43.8806794 
H     8.0921890    7.9802146  -42.0805387 
C     6.8339750    6.4192798  -43.0081307 
O     7.2511186    5.6422893  -43.8772252 
N     5.9233865    6.1241940  -42.0607034 
H     5.6049652    6.8425964  -41.3919760 
C     5.3903949    4.7630632  -41.9240768 
H     6.2456250    4.0926814  -42.1244662 
C     4.9236509    4.5248553  -40.4845055 
H     4.5822637    3.4765582  -40.4112886 
H     5.7626442    4.6600538  -39.7683833 
O     3.8183892    5.3521920  -40.0919852 
H     4.1937793    6.1850791  -39.7074431 
H     4.6069937    4.4944843  -42.6541010 
H    13.6367167   11.3308826  -31.9255551 
C    12.7241027   10.6370214  -31.9612818 
H    12.8772136    9.9450218  -31.1077989 
H    11.7395006   11.1851701  -31.7853751 
C    12.8847294    9.7739883  -33.2304500 
O    13.9995352    9.5947940  -33.7173637 
N    11.7731204    9.1548834  -33.7189551 
H    10.8812369    9.2393921  -33.2197871 
C    11.8746080    8.0582014  -34.6856933 
H    12.7955898    7.4912409  -34.4845522 
H    11.0022959    7.4079986  -34.5065674 
C    11.9203943    8.4818430  -36.1635689 
O    12.9712995    8.5104477  -36.8000694 
N    10.6985294    8.8366912  -36.7181988 
H     9.8546689    8.3952940  -36.3176403 
C    10.6027464    9.1035541  -38.1459829 
H    11.6227302    9.3056781  -38.5176831 
H    10.2353357    8.2075866  -38.6760773 
C     9.6842267   10.2479997  -38.5841452 
O     9.5721004   10.5013965  -39.7889496 
N     9.0450684   10.9552022  -37.6096665 
H     9.0549630   10.5674147  -36.6620499 
C     8.1087787   12.0313952  -37.9282228 
H     8.3492544   12.3784992  -38.9438542 
H     7.0467002   11.6491715  -37.9293174 
C     8.2225834   13.2256108  -36.9605453 
O     8.4997458   14.3605992  -37.3702026 
N     7.9254237   12.9177444  -35.6766841 
H     7.7135765   11.9411775  -35.4413639 
C     7.8423558   13.8953241  -34.5793721 
H     6.9906861   14.5731682  -34.8062321 
C     7.5221236   13.1246197  -33.2889167 
H     8.3133574   12.3709451  -33.0998747 
H     7.5402783   13.8361239  -32.4410350 
C     6.1532794   12.4140940  -33.3241005 
H     5.3479924   13.1783864  -33.3073498 
H     6.0220673   11.8338230  -34.2598097 
C     5.9589026   11.4474329  -32.1516593 
H     6.6378387   10.5767368  -32.2449238 
H     6.1976002   11.9656662  -31.2006357 
N     4.5647760   10.9958380  -32.1063438 
H     3.9544663   11.1746775  -32.9174620 
C     3.9841361   10.3757741  -31.0708606 
N     4.6814786   10.1333014  -29.9512909 
H     5.6525165   10.4473754  -29.8710862 
H     4.3313414    9.5097859  -29.2167982 
N     2.6857187   10.0026090  -31.1732641 
H     2.2000880   10.2960518  -32.0314179 
H     2.1004139    9.9930943  -30.3352182 
H     8.7299226   14.5632693  -34.4836445 
H    15.6741196    6.4038276  -34.2187950 
C    15.6453063    6.5883047  -33.1093713 
H    16.6637971    6.3756269  -32.7194450 
H    15.4177998    7.6500623  -32.9101558 
C    14.6395578    5.6784334  -32.3427286 
O    14.1005760    6.1697554  -31.2990555 
O    14.4610967    4.4983515  -32.7665138 
H    14.3559521    4.7922580  -38.3687020 
C    13.3738653    4.9318198  -37.8683202 
C    12.2597814    5.4112670  -38.5819902 
H    12.3176695    5.5939466  -39.6632543 
C    11.0589473    5.6671324  -37.9056163 
H    10.1836303    6.0542857  -38.4411539 
C    10.9597531    5.4490366  -36.5253426 
H    10.0151552    5.6501403  -36.0103696 
C    12.0591030    4.9395956  -35.8224437 
H    11.9858880    4.7509131  -34.7469350 
C    13.2628945    4.6722788  -36.4907482 
H    14.1003904    4.2576813  -35.9181880 
H     8.4075046    7.4589167  -28.1881264 
C     9.3536925    7.4943338  -28.7521632 
N     9.5514379    6.7450494  -29.9015298 
C    10.8560714    6.8229085  -30.1766335 
H    11.3752189    6.3438088  -31.0088737 
N    11.4926499    7.6008707  -29.2697805 
H    12.5058590    7.8156838  -29.2943665 
C    10.5601575    8.0320184  -28.3494210 
H    10.8330495    8.7067172  -27.5382071 
O    10.6677932    5.2609233  -25.6245525 
C    10.9494631    4.6289304  -26.7041927 
O    12.0953792    4.3676289  -27.1462444 
C     9.7355158    4.2335897  -27.5693361 
H     8.8451911    4.1291378  -26.9235071 
H     9.5510521    5.1087845  -28.2159132 
C     9.8714854    3.0274493  -28.5005654 
H    10.8595685    3.0472844  -28.9892799 
H     9.8177388    2.0741777  -27.9377435 
C     8.8071983    3.0651492  -29.6342386 
O     9.2946334    3.9687352  -30.6472873 
H     9.8744404    3.3020371  -31.2863823 
C     7.4927703    3.6191182  -29.0757933 
O     7.1266749    4.7645977  -29.5278257 
O     6.8547278    2.9756030  -28.2097371 
C     8.5447940    1.7039179  -30.3110126 
H     8.1944031    0.9622594  -29.5730257 
H     7.7388026    1.8538083  -31.0590099 
C     9.7785120    1.1593276  -31.0599032 
O    10.4645745    2.0614895  -31.6912997 
O     9.9976940   -0.0645104  -31.0279802 
Fe    6.8771137    5.9316970  -36.0860363 
Mo    8.0684432    5.6632787  -31.3082456 
Fe    5.4232603    7.7429357  -37.2146952 
Fe    7.8217570    5.1636853  -33.8511922 
Fe    7.0606018    8.4102772  -35.3512786 
Fe    8.0498790    7.6044284  -33.1513995 
Fe    4.9737778    7.1297308  -34.7675252 
Fe    5.9598155    6.3231255  -32.6668458 
C     6.7995079    6.7556269  -34.3197504 
S     7.7539379    7.5540053  -37.3840774 
S     9.6860640    6.0631042  -32.9948091 
S     4.6618306    5.7306951  -36.5336330 
S     7.9865614    4.0716635  -35.7285002 
S     8.4806543    9.6885549  -33.9941037 
S     6.4985346    4.1780228  -32.3539795 
S     4.9090021    9.2420785  -35.5066306 
S     6.8775655    7.7346121  -31.2620401 
S     3.8349103    7.0320965  -32.7652305 
H     9.6185144    9.7641988  -34.7695142 
H     2.9220959    5.9985004  -32.8721228 
O     4.5264443    5.4945492  -29.5745907 
H     5.4849400    5.2147267  -29.5499133 
H     4.5154640    6.2255968  -30.2351203 
O     1.1327475    8.4092921  -34.2253918 
H     2.0411749    8.2407678  -33.8751551 
H     0.6013335    8.6944933  -33.4248085 
