# Supplementary material for: QM/MM Study of Partial Dissociation of S2B for the E2 Intermediate of Nitrogenase
Source: Inorg Chem. 2022 Oct 28;61(45):18067–76. doi: 10.1021/acs.inorgchem.2c02488 (PMC9667496; doi:10.1021/acs.inorgchem.2c02488)
Supplement: Supplementary file 2 — ic2c02488_si_002.zip [file ic2c02488_si_002.zip › N3253_BS-346.xyz]

191
Energy = -17882.9162759088
H     4.4355237    0.2456239  -35.0666761 
C     5.2841891    0.8243125  -35.5393151 
H     5.7969352    0.1138244  -36.1986691 
C     4.8182851    2.0348598  -36.3682835 
H     5.6930091    2.6213157  -36.6996259 
H     4.2344369    1.7560793  -37.2670305 
H     4.2089656    2.7300752  -35.7683662 
C     6.2678018    1.2431204  -34.4274821 
H     7.1248821    1.7854871  -34.8677388 
H     5.8049914    1.9504620  -33.7135648 
H     6.6619737    0.3796737  -33.8564702 
H     3.4986933    2.2378780  -29.6919992 
C     3.9024196    2.0874242  -30.7166261 
H     5.0044943    2.0144168  -30.6420438 
H     3.5133810    1.1433815  -31.1309626 
N     3.5760584    3.1975797  -31.6036341 
H     4.1005830    4.0692428  -31.4275027 
C     3.0166809    3.0625879  -32.8193923 
N     2.0851691    2.0989300  -33.0363529 
H     1.7875671    1.5124891  -32.2557309 
H     1.9216736    1.7274747  -33.9837790 
N     3.3657570    3.8956062  -33.8027259 
H     4.2111733    4.4908872  -33.7020412 
H     2.7893105    4.0374851  -34.6360857 
H    12.0223872    0.4006886  -37.4402373 
C    11.5252307    1.0774519  -36.6958125 
H    11.7501531    2.1277423  -36.9645211 
H    10.4309405    0.9509666  -36.8034577 
C    11.9367334    0.7875674  -35.2285172 
H    11.0558166    0.9125405  -34.5728330 
H    12.2769595   -0.2608120  -35.1206670 
C    13.0677598    1.7029941  -34.7426424 
O    14.1694412    1.7645946  -35.3258952 
N    12.7736991    2.4405539  -33.6544295 
H    11.8754719    2.3120276  -33.1743977 
H    13.4409385    3.1634678  -33.3013938 
H     7.2789894    1.5618223  -41.6133797 
C     7.5935036    2.0268181  -40.6754838 
N     8.4555673    3.1047140  -40.7057068 
C     8.5948623    3.4719480  -39.4383173 
H     9.2074213    4.2899691  -39.0600434 
N     7.8654171    2.6817712  -38.6064917 
H     7.7939342    2.8407220  -37.5849201 
C     7.2031420    1.7546852  -39.3776994 
H     6.5224546    1.0239527  -38.9431156 
H     2.9853626    9.5548462  -40.1130787 
C     3.1230478    8.7026587  -39.4096610 
H     2.5264971    7.8379853  -39.7483565 
H     2.8017488    9.0275525  -38.4056280 
S     4.9398179    8.2820956  -39.3861464 
H     6.6368395    8.6429764  -42.9229356 
C     7.4343834    7.8406418  -42.9561091 
H     8.0044773    8.0188448  -43.8805809 
H     8.0919804    7.9801156  -42.0804470 
C     6.8332880    6.4189388  -43.0068974 
O     7.2513207    5.6424999  -43.8764342 
N     5.9231504    6.1233041  -42.0594463 
H     5.6018771    6.8416147  -41.3911434 
C     5.3912974    4.7614924  -41.9246320 
H     6.2470847    4.0924456  -42.1275424 
C     4.9252227    4.5185680  -40.4854200 
H     4.5904349    3.4679204  -40.4147349 
H     5.7640956    4.6563997  -39.7692999 
O     3.8154413    5.3371181  -40.0919874 
H     4.1846930    6.1788903  -39.7183362 
H     4.6073741    4.4939362  -42.6544171 
H    13.6369021   11.3314643  -31.9253388 
C    12.7246907   10.6381409  -31.9606697 
H    12.8776543    9.9459796  -31.1074569 
H    11.7396903   11.1856220  -31.7851545 
C    12.8857398    9.7740858  -33.2281868 
O    14.0005599    9.5911205  -33.7133842 
N    11.7729352    9.1557850  -33.7153561 
H    10.8822917    9.2485208  -33.2168066 
C    11.8725024    8.0567010  -34.6802814 
H    12.7949305    7.4923301  -34.4784925 
H    11.0036555    7.4027042  -34.4968861 
C    11.9201894    8.4789976  -36.1601807 
O    12.9744135    8.4991659  -36.7930009 
N    10.7042550    8.8427983  -36.7147326 
H     9.8486879    8.4181806  -36.3160837 
C    10.6084321    9.1100434  -38.1429849 
H    11.6274197    9.3154832  -38.5153531 
H    10.2428209    8.2134607  -38.6727916 
C     9.6867252   10.2520336  -38.5806877 
O     9.5847074   10.5123762  -39.7852477 
N     9.0439838   10.9561068  -37.6056950 
H     9.0107477   10.5392838  -36.6700775 
C     8.1084066   12.0305773  -37.9292835 
H     8.3508848   12.3753521  -38.9452166 
H     7.0464695   11.6488587  -37.9297276 
C     8.2210964   13.2261239  -36.9640022 
O     8.4891591   14.3632424  -37.3754364 
N     7.9271777   12.9206333  -35.6790717 
H     7.7543092   11.9390539  -35.4294666 
C     7.8448858   13.9065245  -34.5917926 
H     6.9972241   14.5864106  -34.8268486 
C     7.5225982   13.1549304  -33.2936160 
H     8.3107651   12.4006638  -33.0949297 
H     7.5417877   13.8782073  -32.4553774 
C     6.1554044   12.4476344  -33.3226733 
H     5.3507885   13.2125887  -33.3470893 
H     6.0386122   11.8294034  -34.2356228 
C     5.9512751   11.5341725  -32.1132980 
H     6.6429350   10.6695544  -32.1533462 
H     6.1609053   12.0950782  -31.1793719 
N     4.5634620   11.0619115  -32.0798651 
H     3.9532552   11.2384011  -32.8926096 
C     4.0013136   10.3999194  -31.0644713 
N     4.6929169   10.1534573  -29.9449302 
H     5.6526874   10.4990224  -29.8447249 
H     4.3555219    9.5034502  -29.2264404 
N     2.7208694    9.9561305  -31.2035031 
H     2.2341125   10.2792688  -32.0533223 
H     2.1225025    9.9298750  -30.3729503 
H     8.7310795   14.5685358  -34.4908808 
H    15.6743083    6.4039354  -34.2191759 
C    15.6458791    6.5886302  -33.1101715 
H    16.6645439    6.3772783  -32.7200701 
H    15.4167227    7.6499403  -32.9109035 
C    14.6418785    5.6786115  -32.3436987 
O    14.1039832    6.1665267  -31.2991027 
O    14.4628540    4.4977230  -32.7682928 
H    14.3561520    4.7927461  -38.3701954 
C    13.3737234    4.9337856  -37.8722924 
C    12.2610054    5.4121831  -38.5889780 
H    12.3192203    5.5867745  -39.6715368 
C    11.0621606    5.6791446  -37.9135445 
H    10.1876092    6.0653065  -38.4505547 
C    10.9649681    5.4744581  -36.5313647 
H    10.0238383    5.6878703  -36.0159531 
C    12.0613564    4.9627024  -35.8261901 
H    11.9873833    4.7851671  -34.7488823 
C    13.2625441    4.6833597  -36.4932798 
H    14.1000896    4.2705562  -35.9194487 
H     8.4073945    7.4584523  -28.1863493 
C     9.3543379    7.4930801  -28.7473855 
N     9.5591922    6.7277661  -29.8839125 
C    10.8637774    6.8055863  -30.1553901 
H    11.3873663    6.3141490  -30.9773202 
N    11.4948638    7.5996282  -29.2581318 
H    12.5066542    7.8197585  -29.2837217 
C    10.5575415    8.0402187  -28.3469174 
H    10.8249215    8.7266881  -27.5434887 
O    10.6709587    5.2603359  -25.6229267 
C    10.9476096    4.6251927  -26.7019349 
O    12.0919109    4.3621559  -27.1482530 
C     9.7292534    4.2285774  -27.5596388 
H     8.8424513    4.1246552  -26.9089685 
H     9.5417923    5.1021605  -28.2075160 
C     9.8582135    3.0235619  -28.4925517 
H    10.8487591    3.0428578  -28.9771838 
H     9.7987318    2.0695364  -27.9299659 
C     8.7973940    3.0842305  -29.6320628 
O     9.2888130    3.9666287  -30.6305380 
H     9.9663385    3.0879640  -31.3776279 
C     7.4783841    3.6171859  -29.0606185 
O     7.1091534    4.7616115  -29.5127292 
O     6.8392663    2.9685589  -28.1992338 
C     8.5098863    1.7165199  -30.3028239 
H     8.1509500    0.9682695  -29.5762115 
H     7.7102533    1.8865751  -31.0540756 
C     9.7242608    1.1693142  -31.0444747 
O    10.4185074    2.0923072  -31.6931759 
O     9.9945427   -0.0327939  -31.0405895 
Fe    4.9821714    7.0615410  -34.7794529 
Mo    8.0879467    5.6157860  -31.2801563 
Fe    6.8944372    5.9139839  -36.0838351 
Fe    5.4268987    7.7640273  -37.1921605 
Fe    7.0540250    8.3486947  -35.2923691 
Fe    8.0895943    7.5315265  -33.1018181 
Fe    7.8512402    5.0998763  -33.8635463 
Fe    5.9540900    6.2187804  -32.6540272 
C     6.8112011    6.7183484  -34.2904094 
S     7.7555638    7.6778604  -37.3250616 
S     9.7172832    5.9720527  -32.9779804 
S     4.6559170    5.6945312  -36.4945882 
S     8.0511935    4.0419104  -35.7515554 
S     8.4209263    9.7131236  -34.0295656 
S     6.5564268    4.0911589  -32.3425419 
S     4.9444548    9.2158230  -35.5017361 
S     6.8371286    7.6611757  -31.2080525 
S     3.7669187    6.8175361  -32.8184967 
H     9.6095868    9.6780218  -34.7085220 
H     3.6884522    8.0705127  -32.2621799 
O     4.5239191    5.4959416  -29.5304203 
H     5.4832207    5.2206259  -29.5135536 
H     4.4900489    6.1669871  -30.2495753 
O     1.0445691    8.3658944  -34.2613096 
H     1.8661476    7.9282305  -33.9339605 
H     0.5566934    8.6647410  -33.4379783 
