# Supplementary material for: QM/MM Study of Partial Dissociation of S2B for the E2 Intermediate of Nitrogenase
Source: Inorg Chem. 2022 Oct 28;61(45):18067–76. doi: 10.1021/acs.inorgchem.2c02488 (PMC9667496; doi:10.1021/acs.inorgchem.2c02488)
Supplement: Supplementary file 2 — ic2c02488_si_002.zip [file ic2c02488_si_002.zip › N3552_BS-346.xyz]

191
Energy = -17882.9160117995
H     4.4361063    0.2443223  -35.0658496 
C     5.2863262    0.8208999  -35.5373517 
H     5.7982723    0.1078497  -36.1944509 
C     4.8260390    2.0309315  -36.3701303 
H     5.7016717    2.6212160  -36.6918427 
H     4.2516060    1.7512860  -37.2744477 
H     4.2089154    2.7247707  -35.7769211 
C     6.2686425    1.2375612  -34.4236347 
H     7.1332977    1.7671180  -34.8639890 
H     5.8102986    1.9555532  -33.7172605 
H     6.6512331    0.3747265  -33.8440136 
H     3.4970752    2.2375660  -29.6912335 
C     3.8977134    2.0864996  -30.7156736 
H     5.0004750    2.0160711  -30.6469792 
H     3.5072266    1.1426647  -31.1290043 
N     3.5668153    3.1986260  -31.5998881 
H     4.1087851    4.0620681  -31.4299820 
C     3.0250613    3.0586208  -32.8233118 
N     2.0962311    2.0961736  -33.0506539 
H     1.8020726    1.5014257  -32.2748350 
H     1.9347337    1.7288060  -34.0003435 
N     3.3761036    3.9074592  -33.7947889 
H     4.2393917    4.4816136  -33.6945050 
H     2.8475697    4.0000430  -34.6662057 
H    12.0220238    0.4008611  -37.4403866 
C    11.5242875    1.0780456  -36.6966443 
H    11.7507988    2.1281546  -36.9650204 
H    10.4299908    0.9522528  -36.8057080 
C    11.9329184    0.7884523  -35.2286388 
H    11.0507711    0.9145571  -34.5747995 
H    12.2723191   -0.2600675  -35.1194270 
C    13.0638972    1.7037953  -34.7420451 
O    14.1667025    1.7619419  -35.3232537 
N    12.7681944    2.4441074  -33.6561891 
H    11.8672590    2.3185452  -33.1815786 
H    13.4337796    3.1699427  -33.3034479 
H     7.2791740    1.5616410  -41.6148551 
C     7.5945072    2.0266792  -40.6785632 
N     8.4525185    3.1075371  -40.7089960 
C     8.5946823    3.4718878  -39.4410634 
H     9.2054240    4.2910885  -39.0618658 
N     7.8710568    2.6762625  -38.6094791 
H     7.8043999    2.8302842  -37.5867509 
C     7.2093368    1.7493224  -39.3807378 
H     6.5322954    1.0147346  -38.9471143 
H     2.9875127    9.5542560  -40.1115349 
C     3.1287527    8.7022311  -39.4061821 
H     2.5359342    7.8353160  -39.7456431 
H     2.8032199    9.0279398  -38.4036531 
S     4.9468958    8.2838923  -39.3782330 
H     6.6370780    8.6430622  -42.9229943 
C     7.4348183    7.8407210  -42.9563102 
H     8.0045871    8.0195925  -43.8808032 
H     8.0921135    7.9800848  -42.0804518 
C     6.8333659    6.4192967  -43.0079080 
O     7.2497545    5.6428178  -43.8781112 
N     5.9232909    6.1238564  -42.0601083 
H     5.6056830    6.8415662  -41.3896226 
C     5.3915892    4.7620070  -41.9246500 
H     6.2472913    4.0931357  -42.1285198 
C     4.9288083    4.5184272  -40.4844004 
H     4.5932491    3.4680151  -40.4135161 
H     5.7701992    4.6550542  -39.7711053 
O     3.8207820    5.3374199  -40.0854777 
H     4.1920042    6.1785894  -39.7122852 
H     4.6074284    4.4941176  -42.6541216 
H    13.6375551   11.3378775  -31.9263432 
C    12.7289817   10.6472838  -31.9662408 
H    12.8828844    9.9513162  -31.1167898 
H    11.7413250   11.1887172  -31.7871208 
C    12.9137868    9.7795405  -33.2281635 
O    14.0508351    9.5120603  -33.6209227 
N    11.7968031    9.2435430  -33.7790258 
H    10.8577527    9.5234206  -33.4646837 
C    11.8576727    8.1117111  -34.7007385 
H    12.7616476    7.5277577  -34.4740323 
H    10.9638520    7.4948606  -34.5004022 
C    11.9190345    8.4951011  -36.1872488 
O    12.9725547    8.4819547  -36.8249097 
N    10.7123848    8.8758477  -36.7349453 
H     9.8487925    8.5329823  -36.2838853 
C    10.5990697    9.1185888  -38.1606775 
H    11.6135273    9.3166285  -38.5502039 
H    10.2197777    8.2194654  -38.6775927 
C     9.6715491   10.2552461  -38.5871575 
O     9.5260177   10.4931725  -39.7918167 
N     9.0577371   10.9748425  -37.6056439 
H     9.1218294   10.6285243  -36.6413559 
C     8.1100220   12.0382366  -37.9276911 
H     8.3452658   12.3847342  -38.9448819 
H     7.0474893   11.6514137  -37.9289128 
C     8.2203395   13.2324544  -36.9636997 
O     8.5039597   14.3676838  -37.3662511 
N     7.9187311   12.9241132  -35.6787367 
H     7.6826114   11.9508242  -35.4599197 
C     7.8370939   13.9082511  -34.5902043 
H     6.9924459   14.5921861  -34.8242624 
C     7.5071905   13.1697068  -33.2849744 
H     8.3104990   12.4366041  -33.0637696 
H     7.5209389   13.9055899  -32.4584123 
C     6.1392766   12.4560640  -33.3016632 
H     5.3392037   13.2210307  -33.3809607 
H     6.0299297   11.7935527  -34.1850968 
C     5.8974231   11.6056233  -32.0502702 
H     6.6088204   10.7550930  -32.0064447 
H     6.0636429   12.2176007  -31.1394102 
N     4.5274212   11.0955189  -32.0491087 
H     3.9199243   11.2748464  -32.8624888 
C     3.9669487   10.4019291  -31.0465032 
N     4.6733242   10.1328090  -29.9400622 
H     5.6337052   10.4750662  -29.8431632 
H     4.3436166    9.4706685  -29.2295085 
N     2.6856864    9.9914668  -31.1754909 
H     2.1911905   10.2944328  -32.0247991 
H     2.1011007    9.8873619  -30.3446506 
H     8.7279508   14.5686804  -34.4898383 
H    15.6752582    6.4019820  -34.2182461 
C    15.6487927    6.5827616  -33.1082794 
H    16.6674662    6.3667465  -32.7199872 
H    15.4194783    7.6429772  -32.9063581 
C    14.6432108    5.6731155  -32.3448106 
O    14.1082494    6.1576968  -31.2971322 
O    14.4575356    4.4939507  -32.7738305 
H    14.3549145    4.7932731  -38.3690152 
C    13.3716794    4.9351993  -37.8698110 
C    12.2579782    5.4132582  -38.5852418 
H    12.3148165    5.5867418  -39.6681449 
C    11.0600827    5.6827998  -37.9088378 
H    10.1859977    6.0696342  -38.4462489 
C    10.9637505    5.4835890  -36.5256450 
H    10.0237660    5.7023806  -36.0101265 
C    12.0621828    4.9756793  -35.8207329 
H    11.9918734    4.8059591  -34.7419460 
C    13.2613970    4.6905874  -36.4896046 
H    14.0992101    4.2796539  -35.9148716 
H     8.4089342    7.4558643  -28.1882556 
C     9.3566651    7.4862576  -28.7521586 
N     9.5640140    6.7117953  -29.8835529 
C    10.8667353    6.7974159  -30.1608636 
H    11.3906118    6.3060079  -30.9827351 
N    11.4955571    7.6011178  -29.2711404 
H    12.5060630    7.8271841  -29.3014645 
C    10.5586112    8.0422044  -28.3597623 
H    10.8263033    8.7335779  -27.5604847 
O    10.6708741    5.2596464  -25.6199658 
C    10.9457632    4.6219724  -26.6979273 
O    12.0891494    4.3593935  -27.1466844 
C     9.7260887    4.2210444  -27.5514150 
H     8.8391319    4.1239276  -26.8999410 
H     9.5402126    5.0890993  -28.2070928 
C     9.8533495    3.0080751  -28.4736372 
H    10.8426712    3.0238944  -28.9606056 
H     9.7972093    2.0585814  -27.9033173 
C     8.7919759    3.0627337  -29.6124557 
O     9.2874237    3.9384417  -30.6132269 
H     9.9643023    3.0574387  -31.3604421 
C     7.4728623    3.6042697  -29.0476058 
O     7.1136797    4.7524618  -29.4980361 
O     6.8238705    2.9569398  -28.1924730 
C     8.5039603    1.6928244  -30.2781632 
H     8.1496216    0.9451925  -29.5486363 
H     7.7004307    1.8590520  -31.0260972 
C     9.7152033    1.1440442  -31.0249322 
O    10.4105225    2.0628180  -31.6766390 
O     9.9813596   -0.0590935  -31.0230692 
Fe    5.0129564    7.1190565  -34.7577253 
Mo    8.0994610    5.5849550  -31.2735888 
Fe    6.8842644    5.8802894  -36.0787691 
Fe    5.4582372    7.7745512  -37.1823638 
Fe    7.1442139    8.2817385  -35.3073735 
Fe    8.1321918    7.4487517  -33.1144936 
Fe    7.8391771    5.0400415  -33.8564517 
Fe    5.9661415    6.2172109  -32.6382198 
C     6.8187700    6.6763344  -34.2833599 
S     7.7792195    7.6004115  -37.3430259 
S     9.7295375    5.8700942  -32.9835420 
S     4.6291230    5.7360830  -36.4530844 
S     8.0418869    4.0090091  -35.7572246 
S     8.5931770    9.5302556  -34.0833041 
S     6.5305777    4.0772013  -32.3130607 
S     5.0732841    9.2573579  -35.4877986 
S     6.8951101    7.6577197  -31.2183313 
S     3.8431093    6.9981355  -32.7265781 
H     7.8821393   10.4190223  -33.3262655 
H     2.9259489    6.0162421  -33.0346657 
O     4.5237342    5.5101018  -29.5321894 
H     5.4815827    5.2299762  -29.5206568 
H     4.4959871    6.2233603  -30.2110270 
O     1.1478150    8.4139002  -34.2125310 
H     2.0510231    8.2419134  -33.8504091 
H     0.6065367    8.6949969  -33.4169178 
