# Supplementary material for: QM/MM Study of Partial Dissociation of S2B for the E2 Intermediate of Nitrogenase
Source: Inorg Chem. 2022 Oct 28;61(45):18067–76. doi: 10.1021/acs.inorgchem.2c02488 (PMC9667496; doi:10.1021/acs.inorgchem.2c02488)
Supplement: Supplementary file 2 — ic2c02488_si_002.zip [file ic2c02488_si_002.zip › N3553_BS-346.xyz]

191
Energy = -17882.9213856027
H     4.4358300    0.2444162  -35.0664639 
C     5.2856133    0.8209307  -35.5387695 
H     5.7983222    0.1077597  -36.1952472 
C     4.8250133    2.0309954  -36.3713319 
H     5.7016420    2.6189200  -36.6948539 
H     4.2497852    1.7508184  -37.2750758 
H     4.2091776    2.7254314  -35.7771011 
C     6.2673621    1.2381378  -34.4249911 
H     7.1309456    1.7700193  -34.8645558 
H     5.8070563    1.9539234  -33.7180567 
H     6.6516620    0.3754266  -33.8462970 
H     3.4974002    2.2376692  -29.6920944 
C     3.8985572    2.0868288  -30.7172341 
H     5.0010070    2.0164774  -30.6462449 
H     3.5095237    1.1419856  -31.1298996 
N     3.5675282    3.1969142  -31.6031765 
H     4.0962371    4.0665714  -31.4297576 
C     3.0114699    3.0605270  -32.8202624 
N     2.0809480    2.0962646  -33.0381697 
H     1.7841767    1.5093778  -32.2575332 
H     1.9197494    1.7233008  -33.9854383 
N     3.3617329    3.8939427  -33.8032319 
H     4.2077135    4.4874431  -33.7030957 
H     2.7906481    4.0303124  -34.6411454 
H    12.0222059    0.4008731  -37.4404972 
C    11.5246974    1.0781512  -36.6966649 
H    11.7501716    2.1281986  -36.9658371 
H    10.4304016    0.9518032  -36.8051415 
C    11.9344747    0.7898112  -35.2286753 
H    11.0527561    0.9167421  -34.5743990 
H    12.2736303   -0.2586934  -35.1188505 
C    13.0660958    1.7051966  -34.7433853 
O    14.1691404    1.7618865  -35.3242955 
N    12.7706107    2.4472653  -33.6587360 
H    11.8692602    2.3231245  -33.1849160 
H    13.4367868    3.1724067  -33.3056823 
H     7.2793259    1.5612650  -41.6149545 
C     7.5947847    2.0256129  -40.6783885 
N     8.4539727    3.1056735  -40.7076996 
C     8.5943423    3.4700901  -39.4395083 
H     9.2051512    4.2885268  -39.0588633 
N     7.8682061    2.6755769  -38.6091124 
H     7.8006073    2.8289286  -37.5864454 
C     7.2072229    1.7488666  -39.3811381 
H     6.5292834    1.0149047  -38.9478034 
H     2.9872169    9.5546185  -40.1118528 
C     3.1282697    8.7029897  -39.4064755 
H     2.5372712    7.8349005  -39.7460328 
H     2.8011673    9.0270302  -38.4040065 
S     4.9477900    8.2897043  -39.3768692 
H     6.6369782    8.6430277  -42.9230615 
C     7.4346836    7.8406760  -42.9562974 
H     8.0046125    8.0191905  -43.8807835 
H     8.0920750    7.9801046  -42.0805653 
C     6.8332217    6.4192418  -43.0076064 
O     7.2496605    5.6428544  -43.8779101 
N     5.9232807    6.1238578  -42.0597767 
H     5.6055547    6.8415507  -41.3892944 
C     5.3913058    4.7621274  -41.9242393 
H     6.2469206    4.0929205  -42.1273269 
C     4.9275028    4.5197743  -40.4841297 
H     4.5901592    3.4699985  -40.4129903 
H     5.7683102    4.6552172  -39.7699378 
O     3.8205953    5.3411963  -40.0870526 
H     4.1931409    6.1799178  -39.7099151 
H     4.6073081    4.4941707  -42.6540555 
H    13.6374685   11.3379429  -31.9264395 
C    12.7289001   10.6470890  -31.9661928 
H    12.8829483    9.9513438  -31.1165523 
H    11.7413107   11.1886555  -31.7871863 
C    12.9136758    9.7793307  -33.2282605 
O    14.0508767    9.5142003  -33.6224371 
N    11.7972347    9.2413350  -33.7779369 
H    10.8575451    9.5178029  -33.4618363 
C    11.8593807    8.1109572  -34.7012074 
H    12.7627832    7.5261893  -34.4742818 
H    10.9647651    7.4947858  -34.5024788 
C    11.9220420    8.4960713  -36.1872412 
O    12.9749197    8.4805189  -36.8257785 
N    10.7158084    8.8800021  -36.7340265 
H     9.8519225    8.5382991  -36.2823933 
C    10.6026972    9.1209812  -38.1601681 
H    11.6171547    9.3197936  -38.5493364 
H    10.2250356    8.2209816  -38.6767176 
C     9.6742014   10.2562390  -38.5876095 
O     9.5284468   10.4941717  -39.7921792 
N     9.0598013   10.9758590  -37.6061816 
H     9.1227985   10.6284650  -36.6422094 
C     8.1110212   12.0377249  -37.9290779 
H     8.3456247   12.3828801  -38.9468856 
H     7.0479508   11.6512357  -37.9294521 
C     8.2208140   13.2327416  -36.9666449 
O     8.5001220   14.3688516  -37.3696130 
N     7.9208378   12.9254780  -35.6809860 
H     7.6986636   11.9499808  -35.4567196 
C     7.8395737   13.9132598  -34.5968134 
H     6.9960787   14.5976088  -34.8335011 
C     7.5107765   13.1815552  -33.2893740 
H     8.3115971   12.4462474  -33.0667544 
H     7.5269783   13.9202868  -32.4653314 
C     6.1424843   12.4726992  -33.3039613 
H     5.3446335   13.2386779  -33.3942663 
H     6.0350557   11.7987364  -34.1788099 
C     5.8998510   11.6409516  -32.0425244 
H     6.6056525   10.7868318  -31.9879269 
H     6.0657227   12.2631850  -31.1388659 
N     4.5280988   11.1333721  -32.0366134 
H     3.9208840   11.3049279  -32.8528806 
C     3.9828138   10.4188960  -31.0451022 
N     4.6810506   10.1555472  -29.9344138 
H     5.6293100   10.5271362  -29.8173275 
H     4.3573159    9.4823427  -29.2304568 
N     2.7177307    9.9461024  -31.2045031 
H     2.2256022   10.2691675  -32.0510434 
H     2.1174707    9.8670508  -30.3793053 
H     8.7290405   14.5712056  -34.4937592 
H    15.6751674    6.4022637  -34.2183101 
C    15.6483665    6.5835825  -33.1082733 
H    16.6668104    6.3682780  -32.7191245 
H    15.4188502    7.6439664  -32.9073079 
C    14.6435707    5.6734364  -32.3442035 
O    14.1085219    6.1575914  -31.2963537 
O    14.4596819    4.4937867  -32.7725081 
H    14.3548920    4.7930802  -38.3692914 
C    13.3714782    4.9347273  -37.8703541 
C    12.2581135    5.4118764  -38.5869151 
H    12.3153900    5.5833177  -39.6700877 
C    11.0603645    5.6837471  -37.9111983 
H    10.1863648    6.0700460  -38.4491293 
C    10.9641787    5.4878527  -36.5275369 
H    10.0249668    5.7097665  -36.0122041 
C    12.0613905    4.9784778  -35.8218417 
H    11.9902692    4.8100832  -34.7429131 
C    13.2604319    4.6911903  -36.4899732 
H    14.0977469    4.2800439  -35.9146883 
H     8.4086113    7.4559067  -28.1882430 
C     9.3560282    7.4862221  -28.7520427 
N     9.5632108    6.7109750  -29.8827701 
C    10.8662553    6.7952313  -30.1591905 
H    11.3900132    6.3030899  -30.9807162 
N    11.4951740    7.5994239  -29.2699468 
H    12.5056902    7.8253248  -29.3006087 
C    10.5580846    8.0418766  -28.3593957 
H    10.8256999    8.7339047  -27.5605801 
O    10.6704742    5.2595354  -25.6198560 
C    10.9464472    4.6217518  -26.6975395 
O    12.0902306    4.3600060  -27.1455967 
C     9.7273470    4.2196203  -27.5513253 
H     8.8411923    4.1184109  -26.8993567 
H     9.5387507    5.0892527  -28.2041971 
C     9.8566664    3.0094997  -28.4772079 
H    10.8457924    3.0289009  -28.9644987 
H     9.8020517    2.0581486  -27.9094990 
C     8.7946376    3.0648033  -29.6157109 
O     9.2889584    3.9419271  -30.6157616 
H     9.9704277    3.0541573  -31.3666458 
C     7.4755541    3.6036155  -29.0484802 
O     7.1147562    4.7516244  -29.4978769 
O     6.8275593    2.9564787  -28.1927608 
C     8.5060251    1.6951191  -30.2819255 
H     8.1489148    0.9483377  -29.5528244 
H     7.7045477    1.8626467  -31.0316997 
C     9.7173733    1.1446416  -31.0261076 
O    10.4147601    2.0631625  -31.6776869 
O     9.9840923   -0.0580149  -31.0233353 
Fe    5.0095913    7.0658337  -34.7748757 
Mo    8.0973066    5.5842848  -31.2734900 
Fe    6.8970967    5.8796678  -36.0813663 
Fe    5.4604850    7.7721905  -37.1816794 
Fe    7.1384534    8.2869435  -35.3031607 
Fe    8.1224593    7.4543421  -33.1091110 
Fe    7.8493470    5.0476339  -33.8584439 
Fe    5.9633462    6.2058461  -32.6427786 
C     6.8226626    6.6791448  -34.2861401 
S     7.7825711    7.6133459  -37.3405947 
S     9.7309110    5.8866997  -32.9770212 
S     4.6508059    5.7137880  -36.4926044 
S     8.0565459    4.0102763  -35.7556232 
S     8.5913857    9.5325208  -34.0718197 
S     6.5443637    4.0694456  -32.3221815 
S     5.0497333    9.2272510  -35.4624178 
S     6.8773534    7.6493484  -31.2132208 
S     3.7807005    6.8278540  -32.8168956 
H     7.8934841   10.4210601  -33.3006388 
H     3.7192199    8.0775126  -32.2523448 
O     4.5324648    5.4971436  -29.5333743 
H     5.4900092    5.2157209  -29.5107059 
H     4.5038887    6.1541117  -30.2660987 
O     1.0502876    8.3659433  -34.2571739 
H     1.8673919    7.9216163  -33.9260334 
H     0.5577277    8.6628942  -33.4361137 
