# Supplementary material for: QM/MM Study of Partial Dissociation of S2B for the E2 Intermediate of Nitrogenase
Source: Inorg Chem. 2022 Oct 28;61(45):18067–76. doi: 10.1021/acs.inorgchem.2c02488 (PMC9667496; doi:10.1021/acs.inorgchem.2c02488)
Supplement: Supplementary file 2 — ic2c02488_si_002.zip [file ic2c02488_si_002.zip › T23_BS-235.xyz]

191
Energy = -17882.9363078192
H     4.4371435    0.2434088  -35.0640198 
C     5.2895177    0.8172901  -35.5319938 
H     5.7892236    0.1071846  -36.2014383 
C     4.8390576    2.0469930  -36.3399356 
H     5.7186563    2.6063923  -36.7027530 
H     4.2210642    1.7940043  -37.2236477 
H     4.2736077    2.7573813  -35.7149314 
C     6.2808419    1.2080958  -34.4162152 
H     7.1746157    1.6809061  -34.8602971 
H     5.8459503    1.9592406  -33.7299086 
H     6.6241166    0.3434727  -33.8154799 
H     3.5037766    2.2410080  -29.6904586 
C     3.9186980    2.0952444  -30.7119843 
H     5.0216519    2.1243141  -30.6337076 
H     3.6224594    1.1026711  -31.0889869 
N     3.5020761    3.1234582  -31.6575227 
H     4.0204224    4.0146422  -31.6180492 
C     2.8465315    2.8665092  -32.8033713 
N     1.9709946    1.8297599  -32.8783878 
H     1.8088654    1.2425679  -32.0578521 
H     1.7663891    1.4142595  -33.7992736 
N     3.0614754    3.6322235  -33.8780702 
H     3.5995102    4.5245543  -33.7621891 
H     2.3735342    3.6414135  -34.6374605 
H    12.0223730    0.4001567  -37.4399235 
C    11.5251405    1.0759106  -36.6951684 
H    11.7496826    2.1256188  -36.9685806 
H    10.4309454    0.9421932  -36.8020316 
C    11.9413631    0.7914304  -35.2278174 
H    11.0612112    0.9101536  -34.5695719 
H    12.2887525   -0.2543909  -35.1196325 
C    13.0681273    1.7177160  -34.7494109 
O    14.1692470    1.7750199  -35.3334885 
N    12.7669852    2.4696740  -33.6738900 
H    11.8715776    2.3356777  -33.1912426 
H    13.4330919    3.1966255  -33.3192238 
H     7.2768012    1.5625337  -41.6117428 
C     7.5843843    2.0286444  -40.6711645 
N     8.4372899    3.1151733  -40.6867628 
C     8.5351052    3.4978229  -39.4206835 
H     9.1152289    4.3375566  -39.0372503 
N     7.7904411    2.7047754  -38.6011924 
H     7.6632497    2.8631910  -37.5893856 
C     7.1601115    1.7636464  -39.3834289 
H     6.4745698    1.0302837  -38.9612547 
H     2.9926835    9.5546121  -40.1145498 
C     3.1458755    8.7025343  -39.4142890 
H     2.5463250    7.8348933  -39.7391998 
H     2.8547135    9.0236762  -38.3998528 
S     4.9708630    8.2994412  -39.4544776 
H     6.6375601    8.6431173  -42.9235555 
C     7.4360057    7.8415263  -42.9577466 
H     8.0068357    8.0223549  -43.8813002 
H     8.0924975    7.9803651  -42.0810512 
C     6.8374520    6.4190400  -43.0112403 
O     7.2574359    5.6419466  -43.8795850 
N     5.9265168    6.1225788  -42.0649197 
H     5.6044146    6.8423010  -41.3977652 
C     5.3938995    4.7618536  -41.9291944 
H     6.2488470    4.0914020  -42.1313474 
C     4.9241322    4.5222317  -40.4909902 
H     4.5909016    3.4712813  -40.4170183 
H     5.7573832    4.6679808  -39.7704389 
O     3.8095903    5.3396613  -40.1072734 
H     4.1790459    6.1843407  -39.7429830 
H     4.6089706    4.4941016  -42.6569501 
H    13.6351748   11.3429577  -31.9259968 
C    12.7268508   10.6538130  -31.9673500 
H    12.8823253    9.9529461  -31.1223935 
H    11.7398055   11.1911048  -31.7875934 
C    12.9231607    9.7992072  -33.2329375 
O    14.0689418    9.5309978  -33.6074554 
N    11.8225569    9.2652246  -33.8154849 
H    10.8633132    9.5293830  -33.5423845 
C    11.9476007    8.1403012  -34.7344927 
H    12.8851207    7.6154193  -34.5047124 
H    11.0914548    7.4750030  -34.5313756 
C    11.9810350    8.4975231  -36.2292038 
O    13.0028462    8.3841058  -36.9123133 
N    10.7812915    8.9294047  -36.7345091 
H     9.9369909    8.7765533  -36.1555063 
C    10.6030998    9.1322426  -38.1580124 
H    11.6006245    9.2975946  -38.6025857 
H    10.1795250    8.2268395  -38.6305148 
C     9.6782971   10.2694525  -38.5822522 
O     9.5293747   10.5021652  -39.7883470 
N     9.0536390   10.9796268  -37.6030393 
H     9.1225266   10.6492951  -36.6319192 
C     8.1083769   12.0443949  -37.9275267 
H     8.3443612   12.3906811  -38.9445141 
H     7.0469670   11.6536883  -37.9289832 
C     8.2152976   13.2378475  -36.9607958 
O     8.4722003   14.3784202  -37.3702102 
N     7.9283765   12.9210903  -35.6781753 
H     7.7866862   11.9327210  -35.4343605 
C     7.8485145   13.8904951  -34.5750300 
H     6.9918721   14.5652701  -34.7917460 
C     7.5382016   13.0999684  -33.2953319 
H     8.3282738   12.3389046  -33.1286330 
H     7.5646680   13.7950419  -32.4340807 
C     6.1676593   12.3958898  -33.3366361 
H     5.3642280   13.1616506  -33.2984545 
H     6.0351082   11.8364330  -34.2844350 
C     5.9863072   11.4035630  -32.1859019 
H     6.6625600   10.5360280  -32.3224821 
H     6.2402668   11.8992510  -31.2270519 
N     4.5884979   10.9596644  -32.1325119 
H     3.9737679   11.1480082  -32.9380361 
C     4.0086149   10.3302716  -31.1044491 
N     4.6895507   10.1163464  -29.9680192 
H     5.6340594   10.4944703  -29.8528201 
H     4.3423526    9.4879275  -29.2362438 
N     2.7251846    9.9101455  -31.2291628 
H     2.2539747   10.1680878  -32.1074568 
H     2.1192141    9.9263047  -30.4052873 
H     8.7325457   14.5614176  -34.4808309 
H    15.6745298    6.4025714  -34.2186701 
C    15.6459445    6.5843379  -33.1090778 
H    16.6636025    6.3700557  -32.7174828 
H    15.4148039    7.6444158  -32.9081691 
C    14.6401021    5.6739956  -32.3484684 
O    14.1111692    6.1507103  -31.2953389 
O    14.4474757    4.4978767  -32.7865408 
H    14.3523330    4.7921020  -38.3690283 
C    13.3665193    4.9332291  -37.8708618 
C    12.2542496    5.4065813  -38.5915580 
H    12.3079169    5.5547607  -39.6780210 
C    11.0690886    5.7248851  -37.9148710 
H    10.1999426    6.1231434  -38.4516613 
C    10.9890544    5.5848261  -36.5221745 
H    10.0893519    5.9266907  -35.9950339 
C    12.0745986    5.0505499  -35.8131344 
H    12.0166240    4.9213096  -34.7275277 
C    13.2573619    4.7124363  -36.4864948 
H    14.0897081    4.2954712  -35.9084034 
H     8.4097037    7.4571655  -28.1914744 
C     9.3570061    7.4900208  -28.7602257 
N     9.5614941    6.7396295  -29.9091056 
C    10.8629130    6.8297710  -30.1883174 
H    11.3819279    6.3549006  -31.0231810 
N    11.4950842    7.6129508  -29.2832263 
H    12.5057198    7.8393957  -29.3107754 
C    10.5608887    8.0368225  -28.3613576 
H    10.8312998    8.7130994  -27.5504834 
O    10.6696826    5.2586026  -25.6269565 
C    10.9460814    4.6250025  -26.7066097 
O    12.0899363    4.3539378  -27.1491460 
C     9.7278252    4.2404956  -27.5709856 
H     8.8386740    4.1358426  -26.9238330 
H     9.5469428    5.1194512  -28.2134319 
C     9.8556099    3.0414697  -28.5116869 
H    10.8486881    3.0603958  -28.9914631 
H     9.7892980    2.0841279  -27.9555086 
C     8.7975909    3.1107689  -29.6514981 
O     9.2874222    3.9983505  -30.6462044 
H     9.9844009    3.0867554  -31.4209108 
C     7.4721613    3.6328752  -29.0821973 
O     7.0863123    4.7609826  -29.5592754 
O     6.8482709    2.9841065  -28.2093259 
C     8.5071426    1.7458785  -30.3296501 
H     8.1346349    1.0001372  -29.6073102 
H     7.7159806    1.9266105  -31.0879770 
C     9.7198786    1.1893140  -31.0611639 
O    10.4193571    2.1097229  -31.7182669 
O     9.9948170   -0.0099404  -31.0538045 
Fe    8.1165713    7.6163084  -33.1444677 
Mo    8.0979324    5.6196441  -31.3139921 
Fe    5.9153096    6.2668464  -32.6369604 
Fe    7.1218313    8.3424957  -35.4429257 
Fe    4.9712296    6.9947703  -34.8899717 
Fe    5.5198801    7.6186955  -37.3231203 
Fe    7.7978686    5.2594231  -33.8625682 
Fe    6.9320436    5.8370886  -36.1271848 
C     6.7992543    6.7639864  -34.3049431 
S     7.8279033    7.4606559  -37.4365771 
S     9.6998552    5.9819764  -33.0373239 
S     4.7758381    5.5927749  -36.6357526 
S     8.0822156    3.9412642  -35.5837774 
S     8.5818353    9.5479221  -34.2200138 
S     6.5767802    4.1196977  -32.4175676 
S     4.9185652    9.0949591  -35.6428028 
S     6.9026383    7.6807016  -31.2126501 
S     3.7654853    6.5821463  -33.0376656 
H     9.3304044    4.1545304  -36.1273194 
H     7.0470252    5.1518125  -37.4839893 
O     4.5040840    5.5398879  -29.4551168 
H     5.4582704    5.2609598  -29.5176965 
H     4.4011629    6.2299374  -30.1462686 
O     1.1013282    8.3860135  -34.2296330 
H     1.9504387    8.0258050  -33.8727246 
H     0.5837957    8.6731795  -33.4206317 
