# Supplementary material for: QM/MM Study of Partial Dissociation of S2B for the E2 Intermediate of Nitrogenase
Source: Inorg Chem. 2022 Oct 28;61(45):18067–76. doi: 10.1021/acs.inorgchem.2c02488 (PMC9667496; doi:10.1021/acs.inorgchem.2c02488)
Supplement: Supplementary file 2 — ic2c02488_si_002.zip [file ic2c02488_si_002.zip › T25_BS-247.xyz]

191
Energy = -17882.9297373571
H     4.4391283    0.2348918  -35.0643777 
C     5.2961840    0.7892434  -35.5387738 
H     5.7567363    0.0588203  -36.2105374 
C     4.8662944    2.0184613  -36.3588705 
H     5.7353851    2.4601397  -36.8768319 
H     4.1277947    1.7893695  -37.1513921 
H     4.4461619    2.8125233  -35.7183815 
C     6.3333223    1.1367061  -34.4452627 
H     7.2970754    1.4179815  -34.9083280 
H     6.0083008    1.9935544  -33.8249129 
H     6.5604228    0.2926978  -33.7666806 
H     3.5032299    2.2424733  -29.6909409 
C     3.9169353    2.0998607  -30.7131583 
H     5.0202220    2.1177032  -30.6329807 
H     3.6114538    1.1125841  -31.0963651 
N     3.5088155    3.1383654  -31.6516341 
H     4.0090914    4.0377414  -31.5819714 
C     2.8674910    2.8937611  -32.8085999 
N     1.9910244    1.8591693  -32.8997598 
H     1.8132153    1.2711254  -32.0833781 
H     1.7822999    1.4535486  -33.8240150 
N     3.0991128    3.6654147  -33.8767043 
H     3.6295362    4.5609195  -33.7447121 
H     2.4186551    3.6843607  -34.6431093 
H    12.0229646    0.4001844  -37.4391619 
C    11.5268719    1.0757248  -36.6930960 
H    11.7487497    2.1265308  -36.9629253 
H    10.4326170    0.9434190  -36.7985783 
C    11.9428830    0.7877685  -35.2265108 
H    11.0641791    0.9137174  -34.5677436 
H    12.2823212   -0.2607838  -35.1187430 
C    13.0765802    1.7041276  -34.7450003 
O    14.1757627    1.7618069  -35.3323490 
N    12.7864437    2.4435637  -33.6578432 
H    11.8875668    2.3186430  -33.1792839 
H    13.4526707    3.1717666  -33.3065127 
H     7.2852320    1.5629614  -41.6107854 
C     7.6130252    2.0286383  -40.6736543 
N     8.4611044    3.1162612  -40.7297740 
C     8.6584190    3.4778628  -39.4719016 
H     9.2754938    4.3025528  -39.1171228 
N     7.9806770    2.6696928  -38.6134525 
H     7.9706410    2.8143075  -37.5957322 
C     7.2894524    1.7393861  -39.3614899 
H     6.6367352    0.9974236  -38.9040834 
H     2.9842705    9.5552139  -40.1153055 
C     3.1216929    8.7023862  -39.4157852 
H     2.5179061    7.8400362  -39.7471774 
H     2.8234508    9.0250000  -38.4042559 
S     4.9349066    8.2824620  -39.4348657 
H     6.6370675    8.6430456  -42.9231366 
C     7.4350107    7.8413449  -42.9568242 
H     8.0056147    8.0212304  -43.8806656 
H     8.0921646    7.9803358  -42.0807641 
C     6.8359246    6.4192354  -43.0090566 
O     7.2562331    5.6420697  -43.8770877 
N     5.9256591    6.1216890  -42.0620211 
H     5.5953064    6.8409762  -41.3985951 
C     5.3949154    4.7599954  -41.9296501 
H     6.2508171    4.0923425  -42.1372278 
C     4.9284711    4.5121370  -40.4913640 
H     4.5988543    3.4591154  -40.4237137 
H     5.7632215    4.6542598  -39.7714416 
O     3.8132175    5.3250932  -40.1027301 
H     4.1796797    6.1578708  -39.7084701 
H     4.6093223    4.4934654  -42.6570692 
H    13.6348848   11.3414820  -31.9264993 
C    12.7259341   10.6508588  -31.9685009 
H    12.8810016    9.9521626  -31.1217640 
H    11.7395482   11.1899161  -31.7881199 
C    12.9232753    9.7922464  -33.2330554 
O    14.0704451    9.5393876  -33.6144532 
N    11.8279261    9.2373056  -33.8058992 
H    10.8658133    9.4889601  -33.5306639 
C    11.9651809    8.1196000  -34.7334482 
H    12.9063713    7.6007246  -34.5062017 
H    11.1160631    7.4423773  -34.5395801 
C    11.9944949    8.4849588  -36.2258894 
O    13.0097787    8.3623137  -36.9170169 
N    10.7965706    8.9321831  -36.7239802 
H     9.9543763    8.7914474  -36.1392165 
C    10.6179612    9.1357922  -38.1479712 
H    11.6141103    9.3212976  -38.5881296 
H    10.2193972    8.2231728  -38.6283357 
C     9.6757930   10.2592412  -38.5744039 
O     9.5195785   10.4818388  -39.7817916 
N     9.0546785   10.9763924  -37.5979530 
H     9.1206466   10.6496808  -36.6255016 
C     8.1094067   12.0408683  -37.9263075 
H     8.3474427   12.3860394  -38.9431815 
H     7.0474975   11.6525369  -37.9286423 
C     8.2163315   13.2351596  -36.9606178 
O     8.4765040   14.3748718  -37.3709993 
N     7.9281062   12.9203964  -35.6779862 
H     7.7708719   11.9341416  -35.4355103 
C     7.8474793   13.8923097  -34.5772196 
H     6.9920761   14.5678937  -34.7968561 
C     7.5349314   13.1071369  -33.2951157 
H     8.3257743   12.3482800  -33.1227703 
H     7.5582446   13.8068144  -32.4373803 
C     6.1664696   12.3997565  -33.3365021 
H     5.3607836   13.1637961  -33.3101394 
H     6.0387013   11.8286231  -34.2780372 
C     5.9824517   11.4196967  -32.1760378 
H     6.6659585   10.5556525  -32.2972210 
H     6.2246215   11.9277070  -31.2202587 
N     4.5877291   10.9661917  -32.1297692 
H     3.9751260   11.1525786  -32.9373527 
C     4.0082381   10.3338137  -31.1037434 
N     4.6884486   10.1214377  -29.9663796 
H     5.6334063   10.4987386  -29.8518894 
H     4.3437523    9.4885087  -29.2374641 
N     2.7264922    9.9095215  -31.2303592 
H     2.2550555   10.1675404  -32.1083720 
H     2.1201466    9.9208335  -30.4068443 
H     8.7320853   14.5621730  -34.4821184 
H    15.6743748    6.4020180  -34.2187466 
C    15.6457853    6.5830704  -33.1090955 
H    16.6642820    6.3712482  -32.7182793 
H    15.4123878    7.6425729  -32.9078189 
C    14.6436039    5.6699149  -32.3464931 
O    14.1115638    6.1486727  -31.2955793 
O    14.4583148    4.4909005  -32.7794446 
H    14.3505961    4.7918612  -38.3670395 
C    13.3633478    4.9297092  -37.8660716 
C    12.2478662    5.4091193  -38.5778318 
H    12.3069355    5.5976347  -39.6581398 
C    11.0478819    5.6727954  -37.9010651 
H    10.1778991    6.0746756  -38.4344900 
C    10.9496668    5.4623631  -36.5199908 
H    10.0197119    5.7118305  -35.9952050 
C    12.0487396    4.9520099  -35.8175329 
H    11.9832542    4.7838589  -34.7382087 
C    13.2506307    4.6764236  -36.4873875 
H    14.0902265    4.2705083  -35.9119024 
H     8.4096883    7.4586075  -28.1890825 
C     9.3579935    7.4943485  -28.7539935 
N     9.5654270    6.7471464  -29.9036924 
C    10.8678262    6.8395824  -30.1800665 
H    11.3892905    6.3695382  -31.0161879 
N    11.4964644    7.6216134  -29.2720613 
H    12.5067367    7.8496801  -29.2989614 
C    10.5598965    8.0425624  -28.3513343 
H    10.8267722    8.7200526  -27.5403420 
O    10.6693870    5.2578164  -25.6264952 
C    10.9461042    4.6250632  -26.7065427 
O    12.0899013    4.3519045  -27.1477888 
C     9.7282064    4.2445153  -27.5733272 
H     8.8379601    4.1410198  -26.9274192 
H     9.5503895    5.1245786  -28.2150419 
C     9.8547998    3.0463731  -28.5152054 
H    10.8481468    3.0643333  -28.9944150 
H     9.7866694    2.0887215  -27.9598113 
C     8.7968839    3.1175768  -29.6548467 
O     9.2860301    4.0056198  -30.6503728 
H     9.9823235    3.1009533  -31.4184069 
C     7.4700029    3.6358445  -29.0855128 
O     7.0781142    4.7601135  -29.5656934 
O     6.8491066    2.9848231  -28.2115894 
C     8.5070568    1.7526815  -30.3334978 
H     8.1354131    1.0068401  -29.6108119 
H     7.7147875    1.9316501  -31.0909609 
C     9.7210190    1.1975986  -31.0656623 
O    10.4194943    2.1194508  -31.7194929 
O     9.9946052   -0.0023931  -31.0597993 
Fe    7.0080606    5.9672594  -36.1380572 
Mo    8.1006877    5.6394738  -31.3065884 
Fe    5.5749800    7.6896393  -37.3228976 
Fe    7.8188315    5.3347363  -33.8524351 
Fe    7.1084610    8.3921161  -35.3645493 
Fe    8.1107796    7.6515286  -33.1006733 
Fe    4.9424063    7.0279909  -34.8953967 
Fe    5.8987881    6.2995199  -32.6271972 
C     6.8053592    6.8304838  -34.2774972 
S     7.8312815    7.6321104  -37.3670711 
S     9.7174432    6.0483332  -33.0113872 
S     4.8463354    5.6050380  -36.6671837 
S     8.1037893    4.0464848  -35.6072137 
S     8.6019476    9.5642014  -34.1819095 
S     6.5898116    4.1601931  -32.4560129 
S     5.0192781    9.2030594  -35.6440468 
S     6.8850985    7.6884156  -31.1824388 
S     3.7473309    6.6268731  -33.0070307 
H     6.9682534    3.2945336  -35.5290491 
H     7.1272475    5.2939741  -37.5002771 
O     4.4944449    5.5280752  -29.4786274 
H     5.4526342    5.2594532  -29.5293620 
H     4.3946704    6.2225755  -30.1668109 
O     1.0957742    8.3876504  -34.2300795 
H     1.9415736    8.0281747  -33.8636185 
H     0.5748483    8.6792168  -33.4243973 
