# Supplementary material for: QM/MM Study of Partial Dissociation of S2B for the E2 Intermediate of Nitrogenase
Source: Inorg Chem. 2022 Oct 28;61(45):18067–76. doi: 10.1021/acs.inorgchem.2c02488 (PMC9667496; doi:10.1021/acs.inorgchem.2c02488)
Supplement: Supplementary file 2 — ic2c02488_si_002.zip [file ic2c02488_si_002.zip › T63_BS-247.xyz]

191
Energy = -17882.9337993423
H     4.4370746    0.2418682  -35.0628996 
C     5.2897160    0.8135644  -35.5296884 
H     5.7928988    0.1005701  -36.1936283 
C     4.8365827    2.0345677  -36.3470494 
H     5.7167287    2.5684688  -36.7423248 
H     4.1941888    1.7782416  -37.2122689 
H     4.2988361    2.7655739  -35.7214162 
C     6.2756170    1.2135874  -34.4117031 
H     7.1643402    1.7022331  -34.8479122 
H     5.8307671    1.9563002  -33.7227894 
H     6.6273521    0.3497874  -33.8147557 
H     3.5028751    2.2410261  -29.6898962 
C     3.9161843    2.0955929  -30.7112656 
H     5.0190861    2.1318537  -30.6356115 
H     3.6238557    1.1013017  -31.0869130 
N     3.4915908    3.1216596  -31.6556644 
H     4.0011233    4.0179881  -31.6129441 
C     2.8418113    2.8609248  -32.8033098 
N     1.9683118    1.8226692  -32.8789058 
H     1.8034554    1.2383203  -32.0568437 
H     1.7663083    1.4049924  -33.7994048 
N     3.0601697    3.6249779  -33.8792446 
H     3.5947239    4.5200254  -33.7594825 
H     2.3726274    3.6324260  -34.6389989 
H    12.0224294    0.4011967  -37.4402602 
C    11.5254871    1.0789429  -36.6965392 
H    11.7533558    2.1278044  -36.9707808 
H    10.4311149    0.9479658  -36.8055492 
C    11.9379802    0.7957199  -35.2277391 
H    11.0569527    0.9178505  -34.5711192 
H    12.2820322   -0.2507752  -35.1173610 
C    13.0665994    1.7192475  -34.7476872 
O    14.1675232    1.7745834  -35.3325164 
N    12.7673353    2.4708156  -33.6715362 
H    11.8733939    2.3362668  -33.1858311 
H    13.4345211    3.1971719  -33.3166874 
H     7.2742750    1.5631436  -41.6186952 
C     7.5769852    2.0338399  -40.6849601 
N     8.4269927    3.1215318  -40.7065420 
C     8.4965106    3.5299721  -39.4469441 
H     9.0710829    4.3753431  -39.0670782 
N     7.7347181    2.7528133  -38.6296078 
H     7.5884436    2.9380698  -37.6233104 
C     7.1243618    1.7939930  -39.4029489 
H     6.4346257    1.0644512  -38.9804085 
H     2.9857013    9.5548024  -40.1136233 
C     3.1250584    8.7021931  -39.4120573 
H     2.5154294    7.8425737  -39.7392550 
H     2.8366787    9.0254503  -38.3977688 
S     4.9347783    8.2680006  -39.4408501 
H     6.6372073    8.6429172  -42.9233037 
C     7.4353627    7.8411189  -42.9573620 
H     8.0061917    8.0222474  -43.8808010 
H     8.0923028    7.9802285  -42.0809465 
C     6.8372352    6.4184149  -43.0100512 
O     7.2611592    5.6398717  -43.8746874 
N     5.9244559    6.1221865  -42.0651191 
H     5.5904472    6.8446186  -41.4076480 
C     5.3924733    4.7610584  -41.9305135 
H     6.2479642    4.0919193  -42.1337058 
C     4.9216102    4.5170524  -40.4937027 
H     4.5919244    3.4650118  -40.4225661 
H     5.7546542    4.6627044  -39.7727829 
O     3.8044163    5.3286351  -40.1079559 
H     4.1692220    6.1774429  -39.7476907 
H     4.6083660    4.4937825  -42.6577736 
H    13.6352749   11.3426392  -31.9254706 
C    12.7269997   10.6531546  -31.9657413 
H    12.8818048    9.9531541  -31.1198193 
H    11.7397618   11.1908085  -31.7872102 
C    12.9237652    9.7977009  -33.2306294 
O    14.0694565    9.5387695  -33.6121874 
N    11.8247418    9.2539556  -33.8063129 
H    10.8647076    9.5024175  -33.5216535 
C    11.9555261    8.1339980  -34.7299941 
H    12.8926553    7.6083466  -34.5000610 
H    11.0991720    7.4674753  -34.5318989 
C    11.9908315    8.4960135  -36.2231594 
O    13.0085929    8.3713614  -36.9102619 
N    10.7942280    8.9407830  -36.7251702 
H     9.9530630    8.8033726  -36.1375262 
C    10.6149100    9.1399454  -38.1490520 
H    11.6107855    9.3188860  -38.5923777 
H    10.2091013    8.2279640  -38.6245338 
C     9.6765951   10.2651963  -38.5766387 
O     9.5238074   10.4909399  -39.7838964 
N     9.0523057   10.9789710  -37.5999484 
H     9.1111623   10.6464452  -36.6289177 
C     8.1076175   12.0435287  -37.9277220 
H     8.3448900   12.3884513  -38.9447569 
H     7.0465541   11.6534532  -37.9291533 
C     8.2160998   13.2378043  -36.9615886 
O     8.4794487   14.3769334  -37.3709317 
N     7.9264802   12.9219136  -35.6795735 
H     7.7641277   11.9354104  -35.4411699 
C     7.8479604   13.8895609  -34.5746872 
H     6.9907559   14.5648011  -34.7882700 
C     7.5398439   13.0976208  -33.2952747 
H     8.3323951   12.3397275  -33.1265424 
H     7.5624861   13.7938743  -32.4348335 
C     6.1724711   12.3878066  -33.3369009 
H     5.3662782   13.1519524  -33.3174656 
H     6.0483652   11.8115710  -34.2754629 
C     5.9843595   11.4148395  -32.1713946 
H     6.6670088   10.5487508  -32.2844972 
H     6.2243877   11.9283292  -31.2179914 
N     4.5886485   10.9630753  -32.1267299 
H     3.9746078   11.1561245  -32.9313892 
C     4.0082405   10.3317642  -31.1000346 
N     4.6882570   10.1187470  -29.9632841 
H     5.6376617   10.4862270  -29.8545680 
H     4.3465717    9.4803324  -29.2374426 
N     2.7254649    9.9115476  -31.2264476 
H     2.2530919   10.1721445  -32.1029792 
H     2.1207248    9.9179853  -30.4018366 
H     8.7322819   14.5609952  -34.4807297 
H    15.6750183    6.4028055  -34.2191313 
C    15.6472150    6.5848356  -33.1099713 
H    16.6647785    6.3704374  -32.7182321 
H    15.4172268    7.6456551  -32.9097799 
C    14.6403864    5.6749190  -32.3503867 
O    14.1129587    6.1506063  -31.2965522 
O    14.4458460    4.4999693  -32.7910197 
H    14.3530871    4.7909937  -38.3665595 
C    13.3695616    4.9291389  -37.8631719 
C    12.2524224    5.4036922  -38.5748621 
H    12.3012843    5.5626180  -39.6601245 
C    11.0677300    5.7080673  -37.8903078 
H    10.1964686    6.1062281  -38.4235001 
C    10.9934388    5.5539614  -36.4992612 
H    10.0899844    5.8695242  -35.9637469 
C    12.0859752    5.0250620  -35.7987515 
H    12.0329422    4.8900200  -34.7139641 
C    13.2679931    4.6986156  -36.4798366 
H    14.1049200    4.2828560  -35.9076839 
H     8.4075018    7.4592825  -28.1874527 
C     9.3542872    7.4961204  -28.7500592 
N     9.5644554    6.7393627  -29.8925396 
C    10.8683870    6.8307601  -30.1652158 
H    11.3954010    6.3502999  -30.9914965 
N    11.4932255    7.6226233  -29.2628838 
H    12.5036088    7.8505915  -29.2889618 
C    10.5535847    8.0499934  -28.3482046 
H    10.8163170    8.7344121  -27.5414257 
O    10.6718259    5.2588480  -25.6220598 
C    10.9479930    4.6244368  -26.7013354 
O    12.0917969    4.3549192  -27.1454162 
C     9.7299814    4.2368504  -27.5632752 
H     8.8399815    4.1382904  -26.9161350 
H     9.5506966    5.1114467  -28.2123335 
C     9.8562409    3.0313885  -28.4955219 
H    10.8489817    3.0457985  -28.9755045 
H     9.7882771    2.0775253  -27.9338625 
C     8.8005788    3.1009300  -29.6370260 
O     9.2956791    3.9900388  -30.6273447 
H     9.9902795    3.0916686  -31.3933515 
C     7.4757274    3.6249480  -29.0679049 
O     7.0970154    4.7608861  -29.5304918 
O     6.8444641    2.9715294  -28.2038595 
C     8.5120933    1.7396784  -30.3218102 
H     8.1328812    0.9914210  -29.6055043 
H     7.7275170    1.9262173  -31.0847935 
C     9.7293105    1.1857653  -31.0496526 
O    10.4349468    2.1085404  -31.6927785 
O     9.9981898   -0.0156504  -31.0491602 
Fe    6.9882291    5.9355340  -35.9849431 
Mo    8.1044044    5.6163782  -31.2874597 
Fe    5.6245056    7.6318804  -37.3642840 
Fe    7.9322510    5.0516760  -33.7993946 
Fe    7.0823751    8.3860110  -35.3693868 
Fe    8.0930118    7.5669750  -33.1425443 
Fe    4.9267369    7.0016777  -34.8880582 
Fe    5.9434361    6.2338138  -32.6864050 
C     6.7789688    6.7832857  -34.3044637 
S     7.8567210    7.5203618  -37.3868635 
S     9.7442827    6.0479056  -32.9746445 
S     4.9111225    5.5511739  -36.6683505 
S     8.0296034    3.9455349  -35.7337868 
S     8.5899791    9.5238500  -34.1967943 
S     6.5602629    4.1121256  -32.3647238 
S     4.9948967    9.1510919  -35.7066723 
S     6.8565503    7.6436331  -31.2113194 
S     3.7676958    6.5737678  -33.0101676 
H     8.8966558    3.9193020  -33.5074187 
H     9.3737901    3.9167892  -36.0259038 
O     4.5053095    5.5292860  -29.4582331 
H     5.4610863    5.2536448  -29.5065062 
H     4.4200918    6.2409863  -30.1295390 
O     1.1083794    8.3871104  -34.2246122 
H     1.9541190    8.0272059  -33.8584520 
H     0.5847955    8.6744977  -33.4194052 
