# Supplementary material for: QM/MM Study of Partial Dissociation of S2B for the E2 Intermediate of Nitrogenase
Source: Inorg Chem. 2022 Oct 28;61(45):18067–76. doi: 10.1021/acs.inorgchem.2c02488 (PMC9667496; doi:10.1021/acs.inorgchem.2c02488)
Supplement: Supplementary file 2 — ic2c02488_si_002.zip [file ic2c02488_si_002.zip › T65_BS-347.xyz]

191
Energy = -17882.9289017601
H     4.4330350    0.2363325  -35.0710915 
C     5.2804591    0.7931437  -35.5589737 
H     5.7568418    0.0508216  -36.2061181 
C     4.8291431    1.9858329  -36.4251939 
H     5.6820233    2.3766426  -37.0062086 
H     4.0551703    1.7322367  -37.1751820 
H     4.4403324    2.8187965  -35.8127467 
C     6.3058467    1.1862299  -34.4724405 
H     7.2471862    1.5344805  -34.9348921 
H     5.9402428    2.0141865  -33.8354889 
H     6.5768796    0.3409004  -33.8113915 
H     3.5048998    2.2442173  -29.6917633 
C     3.9216808    2.1052987  -30.7142351 
H     5.0247117    2.1125935  -30.6287547 
H     3.6082417    1.1240478  -31.1063501 
N     3.5314777    3.1575723  -31.6455948 
H     4.0453861    4.0486083  -31.5632662 
C     2.8963947    2.9352152  -32.8100045 
N     2.0145943    1.9065309  -32.9231028 
H     1.8347079    1.3048896  -32.1173815 
H     1.8087963    1.5125589  -33.8529916 
N     3.1363322    3.7261044  -33.8627388 
H     3.6825124    4.6090277  -33.7170374 
H     2.4616142    3.7625914  -34.6332529 
H    12.0233311    0.3997419  -37.4386498 
C    11.5278891    1.0744359  -36.6915483 
H    11.7511408    2.1252212  -36.9601396 
H    10.4336711    0.9422525  -36.7969382 
C    11.9435464    0.7839702  -35.2253002 
H    11.0651342    0.9114566  -34.5664021 
H    12.2801382   -0.2656531  -35.1191682 
C    13.0800563    1.6958885  -34.7416900 
O    14.1765686    1.7587574  -35.3339158 
N    12.7962679    2.4257068  -33.6467069 
H    11.9001838    2.2980009  -33.1629859 
H    13.4631870    3.1533034  -33.2958176 
H     7.2888524    1.5595142  -41.6141975 
C     7.6257931    2.0184795  -40.6800343 
N     8.4650976    3.1121354  -40.7310143 
C     8.6989700    3.4367410  -39.4687189 
H     9.3241753    4.2545669  -39.1109765 
N     8.0553569    2.5968413  -38.6140643 
H     8.0560206    2.7239655  -37.5895271 
C     7.3465096    1.6874501  -39.3684651 
H     6.7122254    0.9279482  -38.9156782 
H     2.9834790    9.5546085  -40.1144131 
C     3.1182149    8.7011516  -39.4134733 
H     2.5133922    7.8408160  -39.7482994 
H     2.8086743    9.0270736  -38.4062176 
S     4.9313854    8.2679631  -39.4079460 
H     6.6374800    8.6433266  -42.9234668 
C     7.4362081    7.8423356  -42.9578736 
H     8.0072400    8.0243751  -43.8810386 
H     8.0925230    7.9806743  -42.0811279 
C     6.8378206    6.4202922  -43.0121557 
O     7.2570765    5.6434271  -43.8804204 
N     5.9269129    6.1224022  -42.0653519 
H     5.6007176    6.8412481  -41.4002564 
C     5.3984924    4.7598712  -41.9327263 
H     6.2545916    4.0946791  -42.1482026 
C     4.9466955    4.5054019  -40.4905841 
H     4.6176931    3.4524028  -40.4240221 
H     5.7940435    4.6419879  -39.7829412 
O     3.8364809    5.3121650  -40.0784768 
H     4.2003029    6.1680827  -39.7306105 
H     4.6103890    4.4934241  -42.6578699 
H    13.6345247   11.3413068  -31.9266464 
C    12.7253547   10.6501131  -31.9692129 
H    12.8808162    9.9502571  -31.1233405 
H    11.7393707   11.1895831  -31.7883897 
C    12.9225541    9.7936885  -33.2354898 
O    14.0701825    9.5464994  -33.6194524 
N    11.8292936    9.2340397  -33.8095977 
H    10.8667569    9.4775343  -33.5290234 
C    11.9792765    8.1212688  -34.7414379 
H    12.9273795    7.6145448  -34.5171550 
H    11.1421060    7.4290410  -34.5486703 
C    11.9993687    8.4882502  -36.2323235 
O    13.0085045    8.3596269  -36.9313919 
N    10.8000181    8.9410265  -36.7232015 
H     9.9582344    8.7944600  -36.1414921 
C    10.6152376    9.1403393  -38.1470160 
H    11.6101388    9.3235303  -38.5910295 
H    10.2141644    8.2267296  -38.6232583 
C     9.6729396   10.2635766  -38.5735504 
O     9.5098421   10.4782881  -39.7814651 
N     9.0648705   10.9924161  -37.5978860 
H     9.1248619   10.6618025  -36.6261868 
C     8.1107009   12.0477268  -37.9255734 
H     8.3452974   12.3964533  -38.9420293 
H     7.0483383   11.6547625  -37.9282954 
C     8.2128505   13.2407946  -36.9579957 
O     8.4693820   14.3817243  -37.3678793 
N     7.9248469   12.9242459  -35.6757811 
H     7.7849111   11.9358801  -35.4283848 
C     7.8459131   13.8982308  -34.5772649 
H     6.9937936   14.5764715  -34.8012608 
C     7.5292203   13.1227593  -33.2906319 
H     8.3173057   12.3627074  -33.1114950 
H     7.5537202   13.8287981  -32.4380126 
C     6.1594559   12.4183981  -33.3281356 
H     5.3544181   13.1834867  -33.3108413 
H     6.0347946   11.8398473  -34.2652264 
C     5.9728550   11.4489353  -32.1595538 
H     6.6685014   10.5925438  -32.2638603 
H     6.1984515   11.9698006  -31.2064065 
N     4.5839573   10.9778623  -32.1241700 
H     3.9710748   11.1658241  -32.9311667 
C     4.0072740   10.3366332  -31.1017874 
N     4.6888102   10.1221705  -29.9658148 
H     5.6341961   10.4988992  -29.8524846 
H     4.3482431    9.4825072  -29.2408330 
N     2.7274266    9.9086349  -31.2306044 
H     2.2546957   10.1704369  -32.1065749 
H     2.1222300    9.9087188  -30.4064464 
H     8.7316634   14.5645152  -34.4824846 
H    15.6743370    6.4017473  -34.2189159 
C    15.6457417    6.5822895  -33.1094006 
H    16.6651264    6.3735754  -32.7192956 
H    15.4095174    7.6412109  -32.9080088 
C    14.6462648    5.6660579  -32.3465400 
O    14.1153602    6.1440704  -31.2948879 
O    14.4626846    4.4872075  -32.7805886 
H    14.3499333    4.7912794  -38.3641918 
C    13.3634632    4.9265954  -37.8579145 
C    12.2425507    5.4101031  -38.5582174 
H    12.2984699    5.6193142  -39.6347807 
C    11.0395362    5.6493722  -37.8754340 
H    10.1686445    6.0563232  -38.4033647 
C    10.9422894    5.4049932  -36.4993401 
H    10.0101545    5.6139182  -35.9580531 
C    12.0515937    4.9033742  -35.8070159 
H    11.9884640    4.7178954  -34.7305693 
C    13.2568346    4.6558391  -36.4818387 
H    14.1019694    4.2533684  -35.9121563 
H     8.4092758    7.4617035  -28.1842899 
C     9.3599309    7.5035502  -28.7403293 
N     9.5851422    6.7503208  -29.8813176 
C    10.8918611    6.8438007  -30.1391031 
H    11.4291623    6.3680854  -30.9618955 
N    11.5039620    7.6359598  -29.2288508 
H    12.5129840    7.8692289  -29.2491474 
C    10.5532032    8.0606093  -28.3246032 
H    10.8034905    8.7482625  -27.5167934 
O    10.6724618    5.2590289  -25.6216367 
C    10.9513933    4.6251024  -26.7004813 
O    12.0961319    4.3540534  -27.1407503 
C     9.7355154    4.2404572  -27.5668501 
H     8.8441337    4.1382003  -26.9223627 
H     9.5578232    5.1183210  -28.2117785 
C     9.8647495    3.0400003  -28.5053359 
H    10.8599489    3.0555253  -28.9802033 
H     9.7912043    2.0830985  -27.9492551 
C     8.8135758    3.1166875  -29.6502103 
O     9.3137675    4.0062312  -30.6385483 
H    10.0062951    3.1021878  -31.4057512 
C     7.4870097    3.6389882  -29.0835689 
O     7.1033899    4.7677573  -29.5589601 
O     6.8587387    2.9877759  -28.2147313 
C     8.5199179    1.7566131  -30.3356742 
H     8.1377603    1.0103675  -29.6188149 
H     7.7360365    1.9452956  -31.0991480 
C     9.7358249    1.1971403  -31.0603243 
O    10.4459966    2.1171669  -31.7022754 
O    10.0008367   -0.0052192  -31.0575734 
Fe    5.0090760    7.1370120  -34.7843565 
Mo    8.1370979    5.6448993  -31.2949742 
Fe    5.4392322    7.8080311  -37.2145328 
Fe    7.9846395    5.1801593  -33.8290788 
Fe    7.0646471    8.5233487  -35.3151255 
Fe    8.1218829    7.6781810  -33.0748990 
Fe    6.9955572    6.0931455  -36.0365516 
Fe    5.9817766    6.2590554  -32.6839143 
C     6.8334474    6.8541772  -34.2958287 
S     7.7705588    7.7905855  -37.3314436 
S     9.7830097    6.1502257  -32.9614133 
S     4.7697420    5.7255389  -36.4739660 
S     7.8557942    4.0140161  -35.7724332 
S     8.5708402    9.6546589  -34.1307954 
S     6.6158986    4.1415795  -32.4378085 
S     4.8849272    9.2545508  -35.5536023 
S     6.8610415    7.6549392  -31.1835467 
S     3.8275023    6.6860486  -32.9385300 
H     8.9697648    4.0305029  -33.6434350 
H     6.6008317    3.4997611  -35.6641178 
O     4.5109552    5.5216471  -29.4876133 
H     5.4710033    5.2570685  -29.5293544 
H     4.4223794    6.2354164  -30.1575508 
O     1.1121807    8.3857612  -34.2267125 
H     1.9683342    8.0451418  -33.8679590 
H     0.5930572    8.6742174  -33.4194495 
